# Supplementary material for: Pregnancy-Associated Glycoproteins Identification in Skopelos Goat Milk by Means of Mass Spectrometry
Source: Vet Sci. 2025 Nov 17;12(11):1092. doi: 10.3390/vetsci12111092 (PMC12656876; doi:10.3390/vetsci12111092)
Supplement: Supplementary file 1 [file vetsci-12-01092-s001.zip]

Archive with 2 entries (1 files):
- vetsci-3940182-supplementary/
- vetsci-3940182-supplementary/vetsci-3940182-supplementary.xlsx
