# Supplementary material for: Pregnancy-Associated Glycoproteins Identification in Skopelos Goat Milk by Means of Mass Spectrometry
Source: Vet Sci. 2025 Nov 17;12(11):1092. doi: 10.3390/vetsci12111092 (PMC12656876; doi:10.3390/vetsci12111092)
Supplement: Supplementary file 1 [file vetsci-12-01092-s001.zip › vetsci-3940182-supplementary/vetsci-3940182-supplementary.xlsx]

## Sheet: D20 1st
Accession	Description	Score	Coverage	# Proteins	# Unique Peptides	# Peptides	# PSMs	Area	# AAs	MW [kDa]	calc. pI
A5JSS5	As2-casein (Fragment) OS=Capra hircus OX=9925 PE=2 SV=1 - [A5JSS5_CAPHI]	3336.42	59.26	2	14	14	879	5.77472e+08	108	12.8477	9.62744
	A2	Sequence	# PSMs	# Proteins	# Protein Groups	Protein Group Accessions	Modifications	ΔCn	Area	q-Value	PEP	XCorr	Charge	MH+ [Da]	ΔM [ppm]	RT [min]	# Missed Cleavages
	High	TVDQHQKAMKPWTQPKTNAIPYVR	12	2	1	A5JSS5		0	6.58418e+07	0	4.912e-16	8.39535	4	2837.49	1.25341	41.1775	2
	High	ISQYYQKFAWPQYLKTVDQHQK	30	2	1	A5JSS5		0	1.41906e+07	0	8.965e-16	7.59601	4	2799.43	0.284654	66.7887	2
	High	TVDQHQKAMKPWTQPK	154	2	1	A5JSS5		0	2.34142e+08	0	1.59e-14	7.34219	3	1922.99	1.0596	13.9535	1
	High	NAGPFTPTVNREQLSTSEENSKK	48	2	1	A5JSS5		0	5.50407e+07	0	1.904e-14	6.57587	4	2534.25	2.38803	36.3867	2
	High	AMKPWTQPKTNAIPYVRYL	241	2	1	A5JSS5		0	4.51833e+08	0	5.169e-16	6.51432	3	2277.23	2.01296	70.4723	2
	High	FAWPQYLKTVDQHQKAMKPWTQPK	1	2	1	A5JSS5		0	2.73663e+06	0	1.368e-07	6.1689	5	2956.53	0.165412	65.2206	2
	High	AmKPWTQPKTNAIPYVRYL	12	2	1	A5JSS5	M2(Oxidation)	0	9.91277e+06	0	0.0009051	5.44087	4	2293.22	1.25615	65.7266	2
	High	AMKPWTQPKTNAIPYVR	104	2	1	A5JSS5		0	2.09121e+08	0	5.849e-16	5.15992	3	2001.07	0.364229	49.9982	1
	High	FAWPQYLKTVDQHQK	37	2	1	A5JSS5		0	3.69701e+07	0	3.042e-12	5.02478	3	1888.97	0.51266	61.8314	1
	High	ISQYYQKFAWPQYLK	15	2	1	A5JSS5		0	2.03697e+07	0	2.31e-11	4.70745	3	1963.01	1.29739	77.3659	1
	High	NAGPFTPTVNR	55	2	1	A5JSS5		0	1.42321e+08	0	5.53e-11	3.73784	2	1173.6	0.494946	35.3554	0
	High	TNAIPYVRYL	121	2	1	A5JSS5		0	9.92344e+08	0	1.626e-09	3.0293	2	1209.66	-0.114177	73.0685	1
	High	TNAIPYVR	31	2	1	A5JSS5		0	2.88239e+08	0	2.21e-07	2.8414	2	933.515	-0.550852	36.554	0
	High	FAWPQYLK	4	2	1	A5JSS5		0	2.43116e+07	0	6.251e-05	2.20512	2	1052.56	0.495046	74.5791	0
	High	AMKPWTQPK	14	2	1	A5JSS5		0	3.17878e+06	0	0.0001705	1.78948	3	1086.58	0.0468796	16.319	0
A0A0P0EVY5	Alpha S1 casein (Fragment) OS=Capra hircus OX=9925 GN=CSN1S1 PE=2 SV=1 - [A0A0P0EVY5_CAPHI]	2206.93	34.43	15	9	9	553	1.49132e+08	212	23.9871	5.2749
	A2	Sequence	# PSMs	# Proteins	# Protein Groups	Protein Group Accessions	Modifications	ΔCn	Area	q-Value	PEP	XCorr	Charge	MH+ [Da]	ΔM [ppm]	RT [min]	# Missed Cleavages
	High	KYNVPQLEIVPKSAEEQLHSMK	12	5	1	A0A0P0EVY5		0	2.82011e+06	0	4.404e-16	8.1709	4	2568.35	1.47358	63.3541	2
	High	FVVAPFPEVFRKENINELSK	61	13	1	A0A0P0EVY5		0	5.62911e+07	0	2.293e-11	7.05237	4	2363.28	1.49299	81.0225	2
	High	LKKYNVPQLEIVPK	163	5	1	A0A0P0EVY5		0	2.08132e+08	0	8.254e-11	5.69416	3	1669.01	0.599253	51.1824	2
	High	KYNVPQLEIVPK	59	5	1	A0A0P0EVY5		0	1.03766e+08	0	5.503e-10	5.13229	3	1427.83	-0.244601	56.7321	1
	High	FVVAPFPEVFRK	125	15	1	A0A0P0EVY5		0	8.42896e+07	0	3.365e-10	4.59804	3	1435.81	0.754522	77.9649	1
	High	FVVAPFPEVFR	70	15	1	A0A0P0EVY5		0	1.35498e+08	0	7.271e-11	3.78953	2	1307.72	0.581472	96.2587	0
	High	YNVPQLEIVPK	35	5	1	A0A0P0EVY5		0	9.52138e+07	0	7.136e-10	2.95219	2	1299.73	1.03249	69.379	0
	High	YLGYLEQLLR	26	8	1	A0A0P0EVY5		0	1.80427e+07	0	6.583e-09	2.87288	2	1267.71	0.757774	97.6194	0
	Medium	ENINELSKDIGSESTEDQAmEDAKQMK	2	13	1	A0A0P0EVY5	M20(Oxidation)	0	6.75055e+06	0.043	0.8188	0.401472	4	3056.33	-13.2261	65.504	2
A7UMZ1	Growth hormone OS=Capra hircus OX=9925 PE=2 SV=1 - [A7UMZ1_CAPHI]	841.133	11.52	1	1	1	314	2.84073e+08	217	24.5957	8.44092
	A2	Sequence	# PSMs	# Proteins	# Protein Groups	Protein Group Accessions	Modifications	ΔCn	Area	q-Value	PEP	XCorr	Charge	MH+ [Da]	ΔM [ppm]	RT [min]	# Missed Cleavages
	High	LPWTQVVGAFPAmSLSGLFANAVLR	310	1	1	A7UMZ1	M13(Oxidation)	0	1.9726e+08	0	0.006116	4.89913	4	2661.47	18.9792	54.3249	0
	High	LPWTQVVGAFPAMSLSGLFANAVLR	4	1	1	A7UMZ1		0	2.84073e+08	0.001	0.08208	1.11316	5	2645.4	-8.53513	42.4136	0
P02756	Beta-lactoglobulin OS=Capra hircus OX=9925 GN=LGB PE=1 SV=2 - [LACB_CAPHI]	689.59	13.33	3	3	3	260	1.01549e+08	180	19.9625	5.64307
	A2	Sequence	# PSMs	# Proteins	# Protein Groups	Protein Group Accessions	Modifications	ΔCn	Area	q-Value	PEP	XCorr	Charge	MH+ [Da]	ΔM [ppm]	RT [min]	# Missed Cleavages
	High	LAFNPTQLEGQcHV	12	1	1	P02756	C12(Methylthio)	0	1.9222e+07	0	1.174e-11	4.25513	2	1602.74	1.6954	90.6586	0
	High	ALKALPMHIR	127	3	1	P02756		0	8.14269e+07	0	4.282e-09	4.16392	3	1149.69	-0.0724542	33.1981	1
	High	ALPMHIR	121	3	1	P02756		0	2.03998e+08	0	5.884e-06	2.15	2	837.476	-0.18796	25.2597	0
P33048	Beta-casein OS=Capra hircus OX=9925 GN=CSN2 PE=2 SV=1 - [CASB_CAPHI]	678.851	37.39	5	8	8	323	3.23747e+08	222	24.8492	5.35107
	A2	Sequence	# PSMs	# Proteins	# Protein Groups	Protein Group Accessions	Modifications	ΔCn	Area	q-Value	PEP	XCorr	Charge	MH+ [Da]	ΔM [ppm]	RT [min]	# Missed Cleavages
	High	YPVEPFTESQSLTLTDVEK	13	5	1	P33048		0	8.59646e+06	0	3.41487e-16	6.41315	2	2183.08	2.34197	84.5135	0
	High	KIEKFQSEEQQQTEDELQDK	3	4	1	P33048		0	6.99752e+06	0	1.633e-10	5.80507	4	2480.18	1.39118	34.3326	2
	High	VLPVPQKAVPQR	128	2	1	P33048		0	6.06223e+08	0	1.887e-11	3.71841	3	1331.82	1.65678	32.0673	1
	High	VLPVPQKAVPQRDMPIQAFLLYQEPVLGPVR	7	2	1	P33048		0	4.37309e+06	0	2.792e-09	3.22151	4	3498.97	1.7506	100.904	2
	High	DMPIQAFLLYQEPVLGPVR	27	4	1	P33048		0	5.85122e+06	0	1.408e-08	2.90757	2	2186.17	0.820628	126.756	0
	High	DmPIQAFLLYQEPVLGPVR	17	4	1	P33048	M2(Oxidation)	0	4.05933e+06	0	1.089e-07	2.37874	3	2202.16	0.872659	114.819	0
	High	VLPVPQK	103	4	1	P33048		0	3.46834e+08	0	3.274e-06	2.04147	2	780.497	-1.16143	22.063	0
	High	EMPFPK	24	4	1	P33048		0	1.81819e+07	0	0.002538	1.82542	2	748.37	-0.01562	34.8767	0
	Medium	DMPIQAFLLYQEPVLGPVRGPFPILV	1	2	1	P33048		0	4.90692e+06	0.028	0.6518	0.969903	3	2909.6	0.554824	159.995	1
A5JSR9	Serum amyloid A protein OS=Capra hircus OX=9925 PE=2 SV=1 - [A5JSR9_CAPHI]	258.984	12.98	1	1	1	63	2.27672e+07	131	14.5812	9.42236
	A2	Sequence	# PSMs	# Proteins	# Protein Groups	Protein Group Accessions	Modifications	ΔCn	Area	q-Value	PEP	XCorr	Charge	MH+ [Da]	ΔM [ppm]	RT [min]	# Missed Cleavages
	High	SGKDPNHFRPAGLPDKY	63	1	1	A5JSR9		0	2.27672e+07	0	0.002469	5.54982	4	1898.95	1.59394	33.3973	2
B3VHM9	Albumin (Fragment) OS=Capra hircus OX=9925 PE=1 SV=1 - [B3VHM9_CAPHI]	124.594	6	2	3	3	36	2.87344e+07	583	66.2698	5.85889
	A2	Sequence	# PSMs	# Proteins	# Protein Groups	Protein Group Accessions	Modifications	ΔCn	Area	q-Value	PEP	XCorr	Charge	MH+ [Da]	ΔM [ppm]	RT [min]	# Missed Cleavages
	High	KAPQVSTPTLVEISR	14	1	1	B3VHM9		0	6.79067e+07	0	5.132e-13	5.68188	3	1625.92	-0.123691	49.9026	1
	High	ALKAWSVAR	21	1	1	B3VHM9		0	1.14869e+07	0	4.329e-08	2.96936	2	1001.59	-1.19118	29.5876	1
	High	HPEYAVSVLLR	1	2	1	B3VHM9		0	6.80947e+06	0.005	0.2014	0.738045	2	1283.7	-10.9921	60.3112	0
A0SWQ6	Kappa casein (Fragment) OS=Capra hircus OX=9925 GN=CSN3 PE=4 SV=1 - [A0SWQ6_CAPHI]	82.5616	36.88	31	3	3	30	9.68115e+06	141	15.971	7.40088
	A2	Sequence	# PSMs	# Proteins	# Protein Groups	Protein Group Accessions	Modifications	ΔCn	Area	q-Value	PEP	XCorr	Charge	MH+ [Da]	ΔM [ppm]	RT [min]	# Missed Cleavages
	High	YPSYGLNYYQQRPVALINNQFLPYPYYAKPVAVR	7	15	1	A0SWQ6		0	6.40935e+06	0	1.283e-12	5.71574	4	4066.11	2.51438	98.3367	0
	High	YIPIQYVLSR	16	26	1	A0SWQ6		0	1.65813e+07	0	8.02e-09	2.83755	2	1251.71	1.58515	78.8517	0
	High	FFDDKIAK	7	26	1	A0SWQ6		0	6.05283e+06	0	0.0001513	2.29623	2	983.52	0.485908	32.6659	1
P00712	Alpha-lactalbumin OS=Capra hircus OX=9925 GN=LALBA PE=1 SV=1 - [LALBA_CAPHI]	59.9745	10.56	1	2	2	15	6.76654e+06	142	16.244	5.30029
	A2	Sequence	# PSMs	# Proteins	# Protein Groups	Protein Group Accessions	Modifications	ΔCn	Area	q-Value	PEP	XCorr	Charge	MH+ [Da]	ΔM [ppm]	RT [min]	# Missed Cleavages
	High	KILDKVGINYWLAHK	8	1	1	P00712		0	6.2576e+06	0	3.436e-11	5.14725	4	1798.04	-0.7329	63.8137	2
	High	ILDKVGINYWLAHK	7	1	1	P00712		0	7.27549e+06	0	3.916e-14	5.02504	3	1669.95	1.66731	68.0011	1
A0A109XWH9	DNA meiotic recombinase 1 transcript variant OS=Capra hircus OX=9925 GN=DMC1 PE=2 SV=1 - [A0A109XWH9_CAPHI]	48.0277	17.11	2	2	2	43	8.69496e+07	298	32.7417	5.71924
	A2	Sequence	# PSMs	# Proteins	# Protein Groups	Protein Group Accessions	Modifications	ΔCn	Area	q-Value	PEP	XCorr	Charge	MH+ [Da]	ΔM [ppm]	RT [min]	# Missed Cleavages
	High	QQKLAQmLSRLQK	42	2	1	A0A109XWH9	M7(Oxidation)	0	1.59246e+08	0	0.03034	1.61249	2	1587.92	9.9645	54.9039	2
	Medium	TGKTQLSHTLcVTAQLPGAGGYSGGEHQMELLDYVAAK	1	1	1	A0A109XWH9	C11(Methylthio)	0	1.46537e+07	0.049	0.8679	3.74853	5	3977.84	-19.0618	57.5201	1
G1DG15	Progestin and adipoQ receptor family member 4 OS=Capra hircus OX=9925 GN=PAQR4 PE=2 SV=1 - [G1DG15_CAPHI]	25.9694	10.62	1	1	1	19	1.68087e+08	273	29.2882	8.95361
	A2	Sequence	# PSMs	# Proteins	# Protein Groups	Protein Group Accessions	Modifications	ΔCn	Area	q-Value	PEP	XCorr	Charge	MH+ [Da]	ΔM [ppm]	RT [min]	# Missed Cleavages
	High	AFGWQAGARLLLFGAGGAGLGSGAPGSLR	19	1	1	G1DG15		0	1.68087e+08	0	0.04591	3.78119	4	2715.49	16.1631	43.1443	1
A5JSS7	Glycosylation-dependent cell adhesion molecule-1 OS=Capra hircus OX=9925 GN=GLYCAM1 PE=2 SV=1 - [A5JSS7_CAPHI]	10.1372	12.34	2	2	2	5	6.10358e+06	154	17.015	5.35107
	A2	Sequence	# PSMs	# Proteins	# Protein Groups	Protein Group Accessions	Modifications	ΔCn	Area	q-Value	PEP	XCorr	Charge	MH+ [Da]	ΔM [ppm]	RT [min]	# Missed Cleavages
	High	LPLSILK	1	2	1	A5JSS7		0	1.67385e+06	0	4.783e-05	2.41479	2	783.534	0.11722	59.917	0
	High	SLFPPASEVVKP	4	2	1	A5JSS7		0	1.05333e+07	0	5.939e-08	2.17972	2	1270.71	0.992075	68.1124	0
G1DFX2	Chloride channel protein OS=Capra hircus OX=9925 GN=CLCN7 PE=2 SV=1 - [G1DFX2_CAPHI]	5.89432	5.19	1	1	1	23	4.9037e+07	809	88.1019	8.32373
	A2	Sequence	# PSMs	# Proteins	# Protein Groups	Protein Group Accessions	Modifications	ΔCn	Area	q-Value	PEP	XCorr	Charge	MH+ [Da]	ΔM [ppm]	RT [min]	# Missed Cleavages
	High	ASPHSAFFRIGQVSSVELDDELLDPDmDPPHPFPTEIPPNAK	23	1	1	G1DFX2	M27(Oxidation)	0	4.9037e+07	0	0.00654	3.29806	5	4629.15	-16.3696	104.532	1
A3EY52	Butyrophilin subfamily 1 member A1 OS=Capra hircus OX=9925 GN=BTN1A1 PE=2 SV=1 - [A3EY52_CAPHI]	4.25836	3.04	1	1	1	1	1.29067e+07	526	59.2278	5.21143
	A2	Sequence	# PSMs	# Proteins	# Protein Groups	Protein Group Accessions	Modifications	ΔCn	Area	q-Value	PEP	XCorr	Charge	MH+ [Da]	ΔM [ppm]	RT [min]	# Missed Cleavages
	High	VSLVEDHIAEGSVAVR	1	1	1	A3EY52		0	1.29067e+07	0	1.576e-15	4.25836	3	1680.89	-0.275965	51.987	0
Q9TTX4	Pregnancy-associated glycoprotein-2 OS=Capra hircus OX=9925 GN=PAG-2 PE=2 SV=1 - [Q9TTX4_CAPHI]	3.85301	4.21	1	1	1	1	1.92954e+07	380	42.527	9.34912
	A2	Sequence	# PSMs	# Proteins	# Protein Groups	Protein Group Accessions	Modifications	ΔCn	Area	q-Value	PEP	XCorr	Charge	MH+ [Da]	ΔM [ppm]	RT [min]	# Missed Cleavages
	Medium	LNWIPVSQTKSWLITVDR	1	1	1	Q9TTX4		0	1.92954e+07	0.021	0.5131	3.85301	3	1776.87	19.3806	82.8151	1
U5HTH5	MEF2A protein OS=Capra hircus OX=9925 GN=MEF2A PE=2 SV=1 - [U5HTH5_CAPHI]	1.62597	4.02	1	1	1	3	1.39308e+07	498	53.3085	7.10791
	A2	Sequence	# PSMs	# Proteins	# Protein Groups	Protein Group Accessions	Modifications	ΔCn	Area	q-Value	PEP	XCorr	Charge	MH+ [Da]	ΔM [ppm]	RT [min]	# Missed Cleavages
	High	VmPTKSPPPTGGGSLGmNSR	3	1	1	U5HTH5	M2(Oxidation); M17(Oxidation)	0	1.39308e+07	0	0.01317	1.59462	2	2002.99	9.00084	75.6814	1
A9LM13	RAB14 OS=Capra hircus OX=9925 GN=rab14 PE=2 SV=1 - [A9LM13_CAPHI]	0	11.16	1	1	1	1	3.05223e+07	215	23.9119	6.21436
	A2	Sequence	# PSMs	# Proteins	# Protein Groups	Protein Group Accessions	Modifications	ΔCn	Area	q-Value	PEP	XCorr	Charge	MH+ [Da]	ΔM [ppm]	RT [min]	# Missed Cleavages
	Medium	mATTPYNYSYIFKYIIIGDMGVGK	1	1	1	A9LM13	M1(Oxidation)	0	3.05223e+07	0.021	0.5325	0.239381	4	2761.41	15.8434	69.9471	1
H9B8T9	Cathepsin B OS=Capra hircus OX=9925 PE=2 SV=1 - [H9B8T9_CAPHI]	0	2.99	1	1	1	13	1.6721e+08	335	36.7572	6.02393
	A2	Sequence	# PSMs	# Proteins	# Protein Groups	Protein Group Accessions	Modifications	ΔCn	Area	q-Value	PEP	XCorr	Charge	MH+ [Da]	ΔM [ppm]	RT [min]	# Missed Cleavages
	High	LcGAILGGPK	13	1	1	H9B8T9	C2(Methylthio)	0	1.6721e+08	0	0.03567	1.03865	2	974.533	17.15	29.2178	0
P37714	Lysozyme C-2 OS=Capra hircus OX=9925 PE=1 SV=1 - [LYSC2_CAPHI]	0	21.71	1	1	1	7	1.78786e+08	129	14.3278	6.27783
	A2	Sequence	# PSMs	# Proteins	# Protein Groups	Protein Group Accessions	Modifications	ΔCn	Area	q-Value	PEP	XCorr	Charge	MH+ [Da]	ΔM [ppm]	RT [min]	# Missed Cleavages
	High	TPNAVDGcHVScSELMENNIAKAVAcAK	7	1	1	P37714	C8(Methylthio); C12(Methylthio); C26(Methylthio)	0	1.78786e+08	0.001	0.1231	0.680778	4	3013.33	14.0942	56.101	1
L7Z615	Envelope protein syncytin-rum1 OS=Capra hircus OX=9925 PE=4 SV=1 - [L7Z615_CAPHI]	0	5.31	1	1	1	1	1.52122e+08	471	53.3179	8.11865
	A2	Sequence	# PSMs	# Proteins	# Protein Groups	Protein Group Accessions	Modifications	ΔCn	Area	q-Value	PEP	XCorr	Charge	MH+ [Da]	ΔM [ppm]	RT [min]	# Missed Cleavages
	High	KAVLQNRMALDILTAAQGGTcAIIK	1	1	1	L7Z615	C21(Methylthio)	0	1.52122e+08	0.001	0.066	0.234012	5	2645.41	-8.41009	41.3046	2
Q06B57	Fatty acid synthase OS=Capra hircus OX=9925 GN=FASN PE=2 SV=2 - [Q06B57_CAPHI]	0	0.32	2	1	1	8	2.29046e+08	2514	273.676	6.43018
	A2	Sequence	# PSMs	# Proteins	# Protein Groups	Protein Group Accessions	Modifications	ΔCn	Area	q-Value	PEP	XCorr	Charge	MH+ [Da]	ΔM [ppm]	RT [min]	# Missed Cleavages
	Medium	IHTSVAPR	8	2	1	Q06B57		0	2.29046e+08	0.012	0.3258	0.687734	2	880.483	-19.5196	48.3707	0
A0A0C5AI13	Casp1 protein (Fragment) OS=Capra hircus OX=9925 GN=casp1 PE=2 SV=1 - [A0A0C5AI13_CAPHI]	0	9.12	2	1	1	1	2.48092e+08	318	35.5081	6.06201
	A2	Sequence	# PSMs	# Proteins	# Protein Groups	Protein Group Accessions	Modifications	ΔCn	Area	q-Value	PEP	XCorr	Charge	MH+ [Da]	ΔM [ppm]	RT [min]	# Missed Cleavages
	High	cISHIcEEDSHLAGILGLTTGSQSENYLR	1	2	1	A0A0C5AI13	C1(Methylthio); C6(Methylthio)	0	2.48092e+08	0	0.04726	1.30386	4	3238.4	-19.2742	50.6885	0
G1DG35	NADH dehydrogenase [ubiquinone] 1 beta subcomplex subunit 8, mitochondrial OS=Capra hircus OX=9925 GN=NDUFB8 PE=2 SV=1 - [G1DG35_CAPHI]	0	8.06	1	1	1	21	1.18334e+08	186	21.5195	7.04932
	A2	Sequence	# PSMs	# Proteins	# Protein Groups	Protein Group Accessions	Modifications	ΔCn	Area	q-Value	PEP	XCorr	Charge	MH+ [Da]	ΔM [ppm]	RT [min]	# Missed Cleavages
	High	VDTSPTPVNWNLmcK	21	1	1	G1DG35	M13(Oxidation); C14(Methylthio)	0	1.18334e+08	0	0.01387	0.379301	2	1766.76	-19.0255	79.9648	0
G1DFS7	Proteasome subunit beta type-8 OS=Capra hircus OX=9925 GN=PSMB8 PE=2 SV=1 - [G1DFS7_CAPHI]	0	12.32	1	1	1	3	4.71041e+07	276	30.5107	7.82568
	A2	Sequence	# PSMs	# Proteins	# Protein Groups	Protein Group Accessions	Modifications	ΔCn	Area	q-Value	PEP	XCorr	Charge	MH+ [Da]	ΔM [ppm]	RT [min]	# Missed Cleavages
	High	DSYSGGVVNMYHMKEDDWVKVESTDVSDLMHQYR	3	1	1	G1DFS7		0	4.71041e+07	0.004	0.1717	0.296068	6	4020.86	19.3836	61.1833	2
I6TE27	KIAA1239 (Fragment) OS=Capra hircus OX=9925 PE=4 SV=1 - [I6TE27_CAPHI]	0	6.25	1	1	1	1	1.15781e+07	576	64.1043	5.68115
	A2	Sequence	# PSMs	# Proteins	# Protein Groups	Protein Group Accessions	Modifications	ΔCn	Area	q-Value	PEP	XCorr	Charge	MH+ [Da]	ΔM [ppm]	RT [min]	# Missed Cleavages
	Medium	WNFSSGFLEAVFKHEGTVEHcVLTSSGDVmVTSDDK	1	1	1	I6TE27	C21(Methylthio); M30(Oxidation)	0	1.15781e+07	0.012	0.3619	0.237189	5	4020.86	11.638	63.4726	1
F2X2Y7	Decorin OS=Capra hircus OX=9925 GN=DCN PE=2 SV=1 - [F2X2Y7_CAPHI]	0	6.39	1	1	1	2	7.8135e+08	360	39.867	8.77783
	A2	Sequence	# PSMs	# Proteins	# Protein Groups	Protein Group Accessions	Modifications	ΔCn	Area	q-Value	PEP	XCorr	Charge	MH+ [Da]	ΔM [ppm]	RT [min]	# Missed Cleavages
	Medium	VPKDLPPDTALLDLQNNKITEIK	2	1	1	F2X2Y7		0	7.8135e+08	0.016	0.4106	1.83575	4	2575.46	10.7886	41.5362	2
Q9BDX3	Truncated estrogen receptor alpha (Fragment) OS=Capra hircus OX=9925 PE=2 SV=1 - [Q9BDX3_CAPHI]	0	12.6	1	1	1	3	2.68623e+09	127	14.2775	8.54346
	A2	Sequence	# PSMs	# Proteins	# Protein Groups	Protein Group Accessions	Modifications	ΔCn	Area	q-Value	PEP	XCorr	Charge	MH+ [Da]	ΔM [ppm]	RT [min]	# Missed Cleavages
	Medium	LASTSDKGSMAMESAK	3	1	1	Q9BDX3		0	2.68623e+09	0.031	0.6924	1.07228	2	1613.77	13.8382	68.515	1
G1DGB2	Zinc finger protein-like 1 OS=Capra hircus OX=9925 GN=ZFPL1 PE=2 SV=1 - [G1DGB2_CAPHI]	0	13.14	1	1	1	2	7.61395e+06	312	34.1833	8.29443
	A2	Sequence	# PSMs	# Proteins	# Protein Groups	Protein Group Accessions	Modifications	ΔCn	Area	q-Value	PEP	XCorr	Charge	MH+ [Da]	ΔM [ppm]	RT [min]	# Missed Cleavages
	Medium	RPLPLLQGAGLLLLLGLLGFLALVALMSRLGRAAADGDPNR	2	1	1	G1DGB2		0	7.61395e+06	0.029	0.6645	0.326727	4	4222.4	-17.1517	125.797	2
G1DGC6	Pyruvate carboxylase OS=Capra hircus OX=9925 GN=PC PE=2 SV=1 - [G1DGC6_CAPHI]	0	0.93	1	1	1	11	2.74774e+07	1178	127.588	6.69775
	A2	Sequence	# PSMs	# Proteins	# Protein Groups	Protein Group Accessions	Modifications	ΔCn	Area	q-Value	PEP	XCorr	Charge	MH+ [Da]	ΔM [ppm]	RT [min]	# Missed Cleavages
	High	MSRAPTEVRVR	11	1	1	G1DGC6		0	2.74774e+07	0	0.04458	0.915934	3	1301.73	17.666	36.1822	2
G1DG44	Solute carrier family 25 member 4 OS=Capra hircus OX=9925 GN=SLC25A4 PE=2 SV=1 - [G1DG44_CAPHI]	0	6.04	1	1	1	13	2.1511e+07	298	32.9622	9.81787
	A2	Sequence	# PSMs	# Proteins	# Protein Groups	Protein Group Accessions	Modifications	ΔCn	Area	q-Value	PEP	XCorr	Charge	MH+ [Da]	ΔM [ppm]	RT [min]	# Missed Cleavages
	High	GADIMYTGTVDcWRKIAK	13	1	1	G1DG44	C12(Methylthio)	0	2.1511e+07	0	0.007437	2.1531	4	2073.98	-7.23387	36.3339	2
F2XX66	Prolactin receptor (Fragment) OS=Capra hircus OX=9925 GN=PrlR PE=2 SV=1 - [F2XX66_CAPHI]	0	3.45	1	1	1	3	8.61502e+07	551	62.0368	5.38916
	A2	Sequence	# PSMs	# Proteins	# Protein Groups	Protein Group Accessions	Modifications	ΔCn	Area	q-Value	PEP	XCorr	Charge	MH+ [Da]	ΔM [ppm]	RT [min]	# Missed Cleavages
	High	VTDSNILVLIPDPQAQKKK	3	1	1	F2XX66		0	8.61502e+07	0.001	0.1078	0.0583634	2	2107.23	10.531	121.297	2
E9RIF1	Endothelin receptor type B OS=Capra hircus OX=9925 GN=ednrb PE=3 SV=1 - [E9RIF1_CAPHI]	0	2.95	1	1	1	2		441	49.4678	8.70459
	A2	Sequence	# PSMs	# Proteins	# Protein Groups	Protein Group Accessions	Modifications	ΔCn	Area	q-Value	PEP	XCorr	Charge	MH+ [Da]	ΔM [ppm]	RT [min]	# Missed Cleavages
	Medium	QSLEEKQScLKFK	2	1	1	E9RIF1	C9(Methylthio)	0	0	0.033	0.7086	0.247667	2	1613.78	-17.0087	210.828	2
G1DG38	Nucleolar and coiled-body phosphoprotein 1 OS=Capra hircus OX=9925 GN=NOLC1 PE=2 SV=1 - [G1DG38_CAPHI]	0	2.15	1	1	1	3	1.12886e+08	699	73.4266	9.5249
	A2	Sequence	# PSMs	# Proteins	# Protein Groups	Protein Group Accessions	Modifications	ΔCn	Area	q-Value	PEP	XCorr	Charge	MH+ [Da]	ΔM [ppm]	RT [min]	# Missed Cleavages
	Medium	VANGKGASSSSSSSR	3	1	1	G1DG38		0	1.12886e+08	0.012	0.3325	0.938679	3	1381.68	8.95936	18.9178	1
G1DFN5	FACT complex subunit SPT16 OS=Capra hircus OX=9925 GN=SUPT16H PE=2 SV=1 - [G1DFN5_CAPHI]	0	3.86	1	1	1	1	7.47939e+07	673	77.4286	5.2876
	A2	Sequence	# PSMs	# Proteins	# Protein Groups	Protein Group Accessions	Modifications	ΔCn	Area	q-Value	PEP	XCorr	Charge	MH+ [Da]	ΔM [ppm]	RT [min]	# Missed Cleavages
	Medium	HTDVQFYTEVGEITTDLGKHQHmHDR	1	1	1	G1DFN5	M23(Oxidation)	0	7.47939e+07	0.021	0.5234	0.453333	4	3110.5	18.4588	86.7578	1
A0A0D4D6D2	Apoptosis protease activating factor-1 (Fragment) OS=Capra hircus OX=9925 GN=Apaf-1 PE=2 SV=1 - [A0A0D4D6D2_CAPHI]	0	3.81	2	1	1	1	6.8126e+07	446	50.0795	6.22705
	A2	Sequence	# PSMs	# Proteins	# Protein Groups	Protein Group Accessions	Modifications	ΔCn	Area	q-Value	PEP	XCorr	Charge	MH+ [Da]	ΔM [ppm]	RT [min]	# Missed Cleavages
	Medium	NSATVLKQEIDVVFQEK	1	2	1	A0A0D4D6D2		0	6.8126e+07	0.029	0.6673	1.08856	2	1948.07	15.5148	78.6393	1
R9TE27	Conglutinin OS=Capra hircus OX=9925 GN=CGN PE=2 SV=1 - [R9TE27_CAPHI]	0	4.89	1	1	1	1	8.24403e+07	368	37.6507	7.97217
	A2	Sequence	# PSMs	# Proteins	# Protein Groups	Protein Group Accessions	Modifications	ΔCn	Area	q-Value	PEP	XCorr	Charge	MH+ [Da]	ΔM [ppm]	RT [min]	# Missed Cleavages
	Medium	GGVGGPGmQGSPGLKGER	1	1	1	R9TE27	M8(Oxidation)	0	8.24403e+07	0.048	0.8473	0.244209	2	1656.78	-17.4141	94.9257	1
G1DFS2	Thiopurine S-methyltransferase OS=Capra hircus OX=9925 GN=TPMT PE=2 SV=1 - [G1DFS2_CAPHI]	0	8.98	1	1	1	3	4.77315e+07	245	28.2883	6.16357
	A2	Sequence	# PSMs	# Proteins	# Protein Groups	Protein Group Accessions	Modifications	ΔCn	Area	q-Value	PEP	XCorr	Charge	MH+ [Da]	ΔM [ppm]	RT [min]	# Missed Cleavages
	Medium	mADTRAVLDSEEYPDTEVQKDR	3	1	1	G1DFS2	M1(Oxidation)	0	4.77315e+07	0.012	0.3346	0.230875	3	2584.23	19.7392	82.9527	2
G1DGB7	Uncharacterized protein OS=Capra hircus OX=9925 PE=2 SV=1 - [G1DGB7_CAPHI]	0	4.34	1	1	1	7	2.8494e+08	553	59.7899	7.06396
	A2	Sequence	# PSMs	# Proteins	# Protein Groups	Protein Group Accessions	Modifications	ΔCn	Area	q-Value	PEP	XCorr	Charge	MH+ [Da]	ΔM [ppm]	RT [min]	# Missed Cleavages
	High	ATLSLLRAAATHcTDWGLQQALLR	7	1	1	G1DGB7	C13(Methylthio)	0	2.8494e+08	0	0.04134	0.986277	4	2655.43	15.1674	42.9885	1
A0A023R978	Hypoxia inducible factor 1 alpha OS=Capra hircus OX=9925 GN=HIF1A PE=2 SV=1 - [A0A023R978_CAPHI]	0	4.86	3	1	1	1	1.84439e+07	823	92.0394	5.23682
	A2	Sequence	# PSMs	# Proteins	# Protein Groups	Protein Group Accessions	Modifications	ΔCn	Area	q-Value	PEP	XCorr	Charge	MH+ [Da]	ΔM [ppm]	RT [min]	# Missed Cleavages
	High	QSSPEPNSPSEYcFDVDSDmVNEFKLELVEKLFAEDTEAK	1	3	1	A0A023R978	C13(Methylthio); M20(Oxidation)	0	1.84439e+07	0	0.01137	0.891182	5	4629.14	18.8547	104.204	2
A5YVE0	Melanoma-associated antigen-like protein OS=Capra hircus OX=9925 PE=2 SV=1 - [A5YVE0_CAPHI]	0	2.89	1	1	1	1	8479000	588	63.1005	9.37842
	A2	Sequence	# PSMs	# Proteins	# Protein Groups	Protein Group Accessions	Modifications	ΔCn	Area	q-Value	PEP	XCorr	Charge	MH+ [Da]	ΔM [ppm]	RT [min]	# Missed Cleavages
	High	TTAAQEVSATQASPTTK	1	1	1	A5YVE0		0	8479000	0.007	0.2605	0.556977	2	1691.87	16.4935	59.684	0
Q95KL2	Slow skeletal troponin I isoform (Fragment) OS=Capra hircus OX=9925 PE=2 SV=1 - [Q95KL2_CAPHI]	0	8.33	2	1	1	1	1.25298e+08	108	12.6958	8.5874
	A2	Sequence	# PSMs	# Proteins	# Protein Groups	Protein Group Accessions	Modifications	ΔCn	Area	q-Value	PEP	XCorr	Charge	MH+ [Da]	ΔM [ppm]	RT [min]	# Missed Cleavages
	Medium	mPEVERKPK	1	2	1	Q95KL2	M1(Oxidation)	0	1.25298e+08	0.017	0.4264	0.578435	2	1129.58	-18.5105	38.9491	1
A0A089H013	Bitter taste receptor 4 (Fragment) OS=Capra hircus OX=9925 GN=T2R4 PE=3 SV=1 - [A0A089H013_CAPHI]	0	3.1	1	1	1	2	46616462	258	29.4031	10.0083
	A2	Sequence	# PSMs	# Proteins	# Protein Groups	Protein Group Accessions	Modifications	ΔCn	Area	q-Value	PEP	XCorr	Charge	MH+ [Da]	ΔM [ppm]	RT [min]	# Missed Cleavages
	High	NLSTRMPR	2	1	1	A0A089H013		0	46616462	0.008	0.2729	0.976414	2	974.534	14.4735	21.57	1
I1SKJ7	Mitochondrial sulfite oxidase OS=Capra hircus OX=9925 PE=2 SV=1 - [I1SKJ7_CAPHI]	0	1.64	1	1	1	7	8.28681e+06	488	53.8109	5.57959
	A2	Sequence	# PSMs	# Proteins	# Protein Groups	Protein Group Accessions	Modifications	ΔCn	Area	q-Value	PEP	XCorr	Charge	MH+ [Da]	ΔM [ppm]	RT [min]	# Missed Cleavages
	High	ARKAWAWR	7	1	1	I1SKJ7		0	8.28681e+06	0	0.0082	1.49272	2	1044.59	9.30778	58.1274	2
A0A059TZ03	Beta-defensin OS=Capra hircus OX=9925 PE=2 SV=1 - [A0A059TZ03_CAPHI]	0	25.23	1	1	1	1	7.84193e+06	107	11.8109	9.62744
	A2	Sequence	# PSMs	# Proteins	# Protein Groups	Protein Group Accessions	Modifications	ΔCn	Area	q-Value	PEP	XCorr	Charge	MH+ [Da]	ΔM [ppm]	RT [min]	# Missed Cleavages
	High	DGKPKGAGLLEmAASQTSEPPFSGPSR	1	1	1	A0A059TZ03	M12(Oxidation)	0	7.84193e+06	0.005	0.2096	0.1682	3	2731.29	-18.5026	98.0328	1
I3NP96	Tumor necrosis factor ligand superfamily member 14 OS=Capra hircus OX=9925 PE=2 SV=1 - [I3NP96_CAPHI]	0	6.22	1	1	1	1		241	26.6468	8.90967
	A2	Sequence	# PSMs	# Proteins	# Protein Groups	Protein Group Accessions	Modifications	ΔCn	Area	q-Value	PEP	XCorr	Charge	MH+ [Da]	ΔM [ppm]	RT [min]	# Missed Cleavages
	High	QDKPAAHLTGADFSR	1	1	1	I3NP96		0	0	0	0.008194	0.248333	2	1613.78	-17.3055	164.97	0
I2BF56	Progesterone receptor (Fragment) OS=Capra hircus OX=9925 GN=PGR PE=4 SV=2 - [I2BF56_CAPHI]	0	5.28	1	1	1	1	3.85877e+07	265	26.4193	4.93213
	A2	Sequence	# PSMs	# Proteins	# Protein Groups	Protein Group Accessions	Modifications	ΔCn	Area	q-Value	PEP	XCorr	Charge	MH+ [Da]	ΔM [ppm]	RT [min]	# Missed Cleavages
	Medium	GEAAEGAAVRPPEK	1	1	1	I2BF56		0	3.85877e+07	0.035	0.7216	1.54218	2	1381.68	-19.9021	17.7938	0
G1DFP8	Vacuolar protein sorting-associated 18-like protein OS=Capra hircus OX=9925 GN=VPS18 PE=2 SV=1 - [G1DFP8_CAPHI]	0	1.34	1	1	1	10	3.60069e+07	973	109.8	6.20166
	A2	Sequence	# PSMs	# Proteins	# Protein Groups	Protein Group Accessions	Modifications	ΔCn	Area	q-Value	PEP	XCorr	Charge	MH+ [Da]	ΔM [ppm]	RT [min]	# Missed Cleavages
	High	LGAAPPPAKGSAR	10	1	1	G1DFP8		0	3.60069e+07	0	0.04475	0.840506	3	1192.7	15.9842	58.2267	1
D2KMN1	NADH-ubiquinone oxidoreductase chain 5 OS=Capra hircus OX=9925 GN=ND5 PE=3 SV=1 - [D2KMN1_CAPHI]	0	4.62	1	1	1	1	1.40311e+07	606	67.9921	8.57275
	A2	Sequence	# PSMs	# Proteins	# Protein Groups	Protein Group Accessions	Modifications	ΔCn	Area	q-Value	PEP	XCorr	Charge	MH+ [Da]	ΔM [ppm]	RT [min]	# Missed Cleavages
	Medium	MNLFSSLALTTLTLLTAPImTTNLNIYK	1	1	1	D2KMN1	M20(Oxidation)	0	1.40311e+07	0.036	0.7385	2.07217	5	3114.62	-19.4934	64.2507	0
Q2HXS0	Acetyl coenzyme A carboxylase alpha (Fragment) OS=Capra hircus OX=9925 GN=ACACA PE=2 SV=1 - [Q2HXS0_CAPHI]	0	0.55	1	1	1	1	27741.8	1832	206.28	6.39209
	A2	Sequence	# PSMs	# Proteins	# Protein Groups	Protein Group Accessions	Modifications	ΔCn	Area	q-Value	PEP	XCorr	Charge	MH+ [Da]	ΔM [ppm]	RT [min]	# Missed Cleavages
	High	mAALEVYVRR	1	1	1	Q2HXS0	M1(Oxidation)	0	27741.8	0.003	0.1393	0.248333	3	1223.67	8.29872	13.8522	1
G1DFU8	INO80 complex subunit C OS=Capra hircus OX=9925 GN=INO80C PE=2 SV=1 - [G1DFU8_CAPHI]	0	16.67	1	1	1	1	2.54865e+07	192	20.5457	10.0376
	A2	Sequence	# PSMs	# Proteins	# Protein Groups	Protein Group Accessions	Modifications	ΔCn	Area	q-Value	PEP	XCorr	Charge	MH+ [Da]	ΔM [ppm]	RT [min]	# Missed Cleavages
	Medium	ASASGFAQGISMDGVSENKRVPSDFSTGPmEK	1	1	1	G1DFU8	M30(Oxidation)	0	2.54865e+07	0.048	0.8422	1.36947	3	3303.48	-14.6222	87.4284	2
A0A059U2L1	Lipocalin OS=Capra hircus OX=9925 PE=2 SV=1 - [A0A059U2L1_CAPHI]	0	16.11	1	1	1	1	2.63843e+07	180	19.4541	7.03467
	A2	Sequence	# PSMs	# Proteins	# Protein Groups	Protein Group Accessions	Modifications	ΔCn	Area	q-Value	PEP	XCorr	Charge	MH+ [Da]	ΔM [ppm]	RT [min]	# Missed Cleavages
	High	MGAVIVEQDGPHLGLTSVSDHmNLcMKEK	1	1	1	A0A059U2L1	M22(Oxidation); C25(Methylthio)	0	2.63843e+07	0.004	0.1611	0.66198	4	3201.44	-16.2165	52.0809	1
A0A0B5CNQ8	Adhesion kinase isoform c OS=Capra hircus OX=9925 GN=FAK PE=2 SV=1 - [A0A0B5CNQ8_CAPHI]	0	0.94	3	1	1	7	2.30917e+07	962	108.673	7.23975
	A2	Sequence	# PSMs	# Proteins	# Protein Groups	Protein Group Accessions	Modifications	ΔCn	Area	q-Value	PEP	XCorr	Charge	MH+ [Da]	ΔM [ppm]	RT [min]	# Missed Cleavages
	High	YmEDSTYYK	7	3	1	A0A0B5CNQ8	M2(Oxidation)	0	2.30917e+07	0	0.03328	0.343356	2	1215.51	15.9911	22.8864	0
G1DGA2	Galactosylgalactosylxylosylprotein 3-beta-glucuronosyltransferase OS=Capra hircus OX=9925 GN=B3GAT3 PE=2 SV=1 - [G1DGA2_CAPHI]	0	4.48	1	1	1	2	4.121e+06	335	36.8426	9.42236
	A2	Sequence	# PSMs	# Proteins	# Protein Groups	Protein Group Accessions	Modifications	ΔCn	Area	q-Value	PEP	XCorr	Charge	MH+ [Da]	ΔM [ppm]	RT [min]	# Missed Cleavages
	High	GHLESSLLSRLVDPK	2	1	1	G1DGA2		0	4.121e+06	0	0.01345	0.920651	2	1650.93	7.53265	94.751	1
A0A1B1RUY3	AIF-1 OS=Capra hircus OX=9925 PE=2 SV=1 - [A0A1B1RUY3_CAPHI]	0	5.52	2	1	1	1	6.30607e+06	145	16.6025	5.73193
	A2	Sequence	# PSMs	# Proteins	# Protein Groups	Protein Group Accessions	Modifications	ΔCn	Area	q-Value	PEP	XCorr	Charge	MH+ [Da]	ΔM [ppm]	RT [min]	# Missed Cleavages
	Medium	MILMYEEK	1	2	1	A0A1B1RUY3		0	6.30607e+06	0.048	0.8585	0.819791	3	1056.53	18.9771	22.3828	0
A0A172PA89	Serine/threonine-protein kinase TBK1 OS=Capra hircus OX=9925 GN=TBK1 PE=2 SV=1 - [A0A172PA89_CAPHI]	0	1.78	1	1	1	13	7.17649e+07	729	83.5527	6.78564
	A2	Sequence	# PSMs	# Proteins	# Protein Groups	Protein Group Accessions	Modifications	ΔCn	Area	q-Value	PEP	XCorr	Charge	MH+ [Da]	ΔM [ppm]	RT [min]	# Missed Cleavages
	High	LAYNEEQIHKFDK	13	1	1	A0A172PA89		0	7.17649e+07	0	0.03403	1.23558	3	1634.79	-16.2006	48.0932	1
A0A290DG11	Acyl-coenzyme A oxidase OS=Capra hircus OX=9925 GN=ACOX1 PE=2 SV=1 - [A0A290DG11_CAPHI]	0	3.64	1	1	1	12	8.40284e+08	660	74.3328	7.7085
	A2	Sequence	# PSMs	# Proteins	# Protein Groups	Protein Group Accessions	Modifications	ΔCn	Area	q-Value	PEP	XCorr	Charge	MH+ [Da]	ΔM [ppm]	RT [min]	# Missed Cleavages
	High	WWPGGLGKTSNHAIVLAQLITQGK	12	1	1	A0A290DG11		0	8.40284e+08	0	0.04765	0.181295	3	2575.46	17.9841	37.4297	1

## Sheet: D20 2nd
Accession	Description	Score	Coverage	# Proteins	# Unique Peptides	# Peptides	# PSMs	Area	# AAs	MW [kDa]	calc. pI
I6W7A2	Beta-actin OS=Capra hircus OX=9925 GN=ACTB PE=2 SV=1 - [I6W7A2_CAPHI]	1551.5	28.8	5	7	7	522	2.48649e+08	375	41.5657	5.70654
	A2	Sequence	# PSMs	# Proteins	# Protein Groups	Protein Group Accessions	Modifications	ΔCn	Area	q-Value	PEP	XCorr	Charge	MH+ [Da]	ΔM [ppm]	RT [min]	# Missed Cleavages
	High	KDLYANTVLSGGTTMYPGIADR	27	2	1	I6W7A2		0	9.10554e+07	0	2.318e-07	5.75933	3	2343.17	0.67336	81.1116	1
	High	DLYANTVLSGGTTMYPGIADR	136	2	1	I6W7A2		0	2.49162e+08	0	2.201e-06	5.07297	2	2215.07	1.13137	97.7074	0
	High	TTGIVMDSGDGVTHTVPIYEGYALPHAILR	124	3	1	I6W7A2		0	273470376	0	0.0007489	4.75201	4	3183.62	0.447332	96.4025	0
	High	VAPEEHPVLLTEAPLNPK	67	4	1	I6W7A2		0	2.23314e+08	0	0.0001523	4.30927	3	1954.07	0.679993	68.154	0
	High	SYELPDGQVITIGNER	58	2	1	I6W7A2		0	2.00786e+08	0	3.853e-05	4.27901	2	1790.89	-0.600015	85.659	0
	High	TTGIVmDSGDGVTHTVPIYEGYALPHAILR	7	3	1	I6W7A2	M6(Oxidation)	0	5.44642e+07	0	0.0009347	3.95935	4	3199.61	-0.712566	91.3565	0
	High	DLYANTVLSGGTTmYPGIADR	25	2	1	I6W7A2	M14(Oxidation)	0	6.3471e+07	0	0.0001914	3.58911	3	2231.07	0.606003	88.2213	0
	High	IWHHTFYNELR	46	2	1	I6W7A2		0	6.42382e+07	0	0.00139	3.38212	3	1515.75	0.455395	60.0688	0
	High	EITALAPSTMK	32	2	1	I6W7A2		0	48848752	0	0.004762	3.26993	2	1161.62	-0.101211	53.7706	0
G1CQF2	Heat shock protein 70.1 OS=Capra hircus OX=9925 GN=HSP70.1 PE=2 SV=1 - [G1CQF2_CAPHI]	1369.82	28.08	8	10	11	480	2.18957e+08	641	70.2001	5.8208
	A2	Sequence	# PSMs	# Proteins	# Protein Groups	Protein Group Accessions	Modifications	ΔCn	Area	q-Value	PEP	XCorr	Charge	MH+ [Da]	ΔM [ppm]	RT [min]	# Missed Cleavages
	High	SINPDEAVAYGAAVQAAILMGDK	267	6	1	G1CQF2		0	4.32109e+08	0	2.18e-07	5.81591	2	2304.16	1.24936	123.924	0
	High	AQIHDLVLVGGSTR	74	5	1	G1CQF2		0	1.13004e+08	0	2.659e-05	4.2596	2	1465.81	0.139328	58.7682	0
	High	SINPDEAVAYGAAVQAAILmGDK	35	6	1	G1CQF2	M20(Oxidation)	0	1.00681e+08	0	3.489e-05	3.93668	3	2320.15	0.822271	116.457	0
	High	QTQIFTTYSDNQPGVLIQVYEGER	32	5	1	G1CQF2		0	5.94963e+07	0	0.0002586	3.74111	3	2786.37	1.00873	103.128	0
	High	DAGVIAGLNVLR	12	5	1	G1CQF2		0	2.8195e+07	0	0.001332	3.60332	2	1197.69	-0.166555	88.2986	0
	High	TTPSYVAFTDTER	34	11	2	I6ZQY0;G1CQF2		0	1.11759e+08	0	0.01169	3.473	2	1487.7	0.102382	61.3041	0
	High	NQVALNPQNTVFDAK	5	6	1	G1CQF2		0	3.04039e+07	0	0.0003452	3.24137	2	1658.85	0.249543	65.3037	0
	High	IINEPTAAAIAYGLDR	1	3	1	G1CQF2		0	5.36335e+07	0	6.628e-05	2.85686	2	1687.9	1.57535	86.1482	0
	High	NALESYAFNMK	11	5	1	G1CQF2		0	2.34503e+07	0	0.0276	2.85421	2	1287.61	1.29314	74.1189	0
	High	LVNHFVEEFK	6	5	1	G1CQF2		0	2.09222e+07	0	0.05255	2.56005	3	1261.66	0.0203112	61.3565	0
	High	FGDPVVQSDMK	2	6	1	G1CQF2		0	1.42414e+07	0	0.002913	2.47594	2	1222.58	0.596468	51.2436	0
	Medium	SENVQDLLLLDVAPLSLGLETAGGVMTALIK	1	4	1	G1CQF2		0	291754	0.021	0.5769	0.245	3	3180.75	1.259	186.245	0
Q8HY38	Glyceraldehyd-3-phosphate dehydrogenase (Fragment) OS=Capra hircus OX=9925 PE=2 SV=1 - [Q8HY38_CAPHI]	1216.31	22.11	1	2	2	311	3.28398e+08	190	20.2964	8.39697
	A2	Sequence	# PSMs	# Proteins	# Protein Groups	Protein Group Accessions	Modifications	ΔCn	Area	q-Value	PEP	XCorr	Charge	MH+ [Da]	ΔM [ppm]	RT [min]	# Missed Cleavages
	High	WGDAGAEYVVESTGVFTTMEK	251	1	1	Q8HY38		0	4.75796e+08	0	3.267e-07	6.23569	2	2277.04	1.19356	108.078	0
	High	VIISAPSADAPMFVMGVNHEK	56	1	1	Q8HY38		0	1.81e+08	0	0.0007547	4.36706	3	2213.11	0.946217	86.9138	0
	High	WGDAGAEYVVESTGVFTTmEK	3	1	1	Q8HY38	M19(Oxidation)	0	4.68324e+07	0	0.001186	3.9187	3	2293.03	0.0165161	97.7943	0
	High	VIISAPSADAPmFVmGVNHEK	1	1	1	Q8HY38	M12(Oxidation); M15(Oxidation)	0	3.46255e+07	0	0.1671	1.77612	3	2245.1	0.596316	69.6182	0
I6ZQY0	Heat shock cognate 71 kDa protein OS=Capra hircus OX=9925 GN=HSPA8 PE=2 SV=1 - [I6ZQY0_CAPHI]	490.954	19.41	5	2	8	170	9.26087e+07	644	70.6181	5.89697
	A2	Sequence	# PSMs	# Proteins	# Protein Groups	Protein Group Accessions	Modifications	ΔCn	Area	q-Value	PEP	XCorr	Charge	MH+ [Da]	ΔM [ppm]	RT [min]	# Missed Cleavages
	High	SINPDEAVAYGAAVQAAILSGDK	55	3	2	J7F3B7;I6ZQY0		0	4.82938e+07	0	9.861e-06	4.42316	3	2260.15	1.04555	117.234	0
	High	SQIHDIVLVGGSTR	53	3	2	J7F3B7;I6ZQY0		0	5.08778e+07	0	2.817e-05	4.23473	2	1481.81	-0.0518727	55.3468	0
	High	TTPSYVAFTDTER	34	11	2	I6ZQY0;G1CQF2		0	1.11759e+08	0	0.01169	3.473	2	1487.7	0.102382	61.3041	0
	High	NQVAMNPTNTVFDAK	3	2	1	I6ZQY0		0	2.505e+07	0	0.0007474	3.44792	2	1649.8	0.637016	63.1794	0
	High	QTQTFTTYSDNQPGVLIQVYEGER	16	2	1	I6ZQY0		0	1.15189e+08	0	0.0001723	3.30793	3	2774.33	1.19381	94.8292	0
	High	MVNHFIAEFK	2	3	2	J7F3B7;I6ZQY0		0	1.58743e+07	0	0.00918	3.04531	2	1235.63	0.684916	64.1114	0
	High	IINEPTAAAIAYGLDK	3	7	3	I6ZQY0;J7F3B7;M4NBE4		0	3.24983e+07	0	3.978e-05	2.88108	2	1659.9	0.820981	83.8166	0
	High	FEELNADLFR	4	5	2	I6ZQY0;J7F3B7		0	3.3543e+07	0	0.004981	2.2658	2	1253.62	0.483016	84.9141	0
G1DFU5	Heat shock protein HSP 90-beta OS=Capra hircus OX=9925 GN=HSP90AB1 PE=2 SV=1 - [G1DFU5_CAPHI]	484.097	12.98	1	4	7	146	7.05833e+07	724	82.8718	5.04639
	A2	Sequence	# PSMs	# Proteins	# Protein Groups	Protein Group Accessions	Modifications	ΔCn	Area	q-Value	PEP	XCorr	Charge	MH+ [Da]	ΔM [ppm]	RT [min]	# Missed Cleavages
	High	YHTSQSGDEMTSLSEYVSR	57	1	1	G1DFU5		0	117332197	0	0.0001007	5.02662	3	2176.95	0.202361	66.3487	0
	High	YHTSQSGDEmTSLSEYVSR	4	1	1	G1DFU5	M10(Oxidation)	0	3.3619e+07	0	1.422e-05	4.41167	3	2192.94	0.487912	51.9655	0
	High	NPDDITQEEYGEFYK	20	1	1	G1DFU5		0	4.53221e+07	0	2.506e-05	4.09771	2	1847.8	0.514088	71.5156	0
	High	HFSVEGQLEFR	23	2	2	Q8HZJ7;G1DFU5		0	38838031	0	0.0002762	3.86049	2	1348.66	-0.45626	66.8351	0
	High	GVVDSEDLPLNISR	11	2	2	Q8HZJ7;G1DFU5		0	4.90955e+07	0	3.862e-05	3.66535	2	1513.79	0.209436	77.3424	0
	High	SLTNDWEDHLAVK	28	2	2	Q8HZJ7;G1DFU5		0	3.80734e+07	0	0.002123	3.1019	3	1527.74	-0.434029	68.7478	0
	High	IDIIPNPQER	2	1	1	G1DFU5		0	2.22628e+07	0	0.02706	2.25935	2	1194.65	-0.322132	62.3705	0
	High	ELISNASDALDK	1	1	1	G1DFU5		0	1.34842e+07	0.007	0.4719	1.32218	2	1275.65	6.31296	68.2635	0
J7F3B7	Heat shock protein 70kDa protein 8 OS=Capra hircus OX=9925 GN=HSPA8 PE=2 SV=1 - [J7F3B7_CAPHI]	334.633	14.92	1	1	6	121	5.28893e+07	650	71.5715	5.64307
	A2	Sequence	# PSMs	# Proteins	# Protein Groups	Protein Group Accessions	Modifications	ΔCn	Area	q-Value	PEP	XCorr	Charge	MH+ [Da]	ΔM [ppm]	RT [min]	# Missed Cleavages
	High	SINPDEAVAYGAAVQAAILSGDK	55	3	2	J7F3B7;I6ZQY0		0	4.82938e+07	0	9.861e-06	4.42316	3	2260.15	1.04555	117.234	0
	High	SQIHDIVLVGGSTR	53	3	2	J7F3B7;I6ZQY0		0	5.08778e+07	0	2.817e-05	4.23473	2	1481.81	-0.0518727	55.3468	0
	High	MVNHFIAEFK	2	3	2	J7F3B7;I6ZQY0		0	1.58743e+07	0	0.00918	3.04531	2	1235.63	0.684916	64.1114	0
	High	IINEPTAAAIAYGLDK	3	7	3	I6ZQY0;J7F3B7;M4NBE4		0	3.24983e+07	0	3.978e-05	2.88108	2	1659.9	0.820981	83.8166	0
	High	FEELNADLFR	4	5	2	I6ZQY0;J7F3B7		0	3.3543e+07	0	0.004981	2.2658	2	1253.62	0.483016	84.9141	0
	High	QTQTFITYSDNQPGVLIQVYEGER	4	1	1	J7F3B7		0	5.94963e+07	0	0.1311	0.236707	3	2786.37	1.86302	103.553	0
G1DFR8	Histone H2B type 3-A OS=Capra hircus OX=9925 GN=HIST3H2BA PE=2 SV=1 - [G1DFR8_CAPHI]	282.34	11.9	1	1	1	79	4.7636e+07	126	13.7363	9.99365
	A2	Sequence	# PSMs	# Proteins	# Protein Groups	Protein Group Accessions	Modifications	ΔCn	Area	q-Value	PEP	XCorr	Charge	MH+ [Da]	ΔM [ppm]	RT [min]	# Missed Cleavages
	High	AMGIMNSFVNDIFER	44	1	1	G1DFR8		0	3.06557e+07	0	0.0003639	4.53954	2	1743.82	1.18558	122.599	0
	High	AmGImNSFVNDIFER	35	1	1	G1DFR8	M2(Oxidation); M5(Oxidation)	0	4.7636e+07	0	0.0002758	4.06999	2	1775.81	0.704525	95.7665	0
Q8HZJ7	Heat shock protein-90 (Fragment) OS=Capra hircus OX=9925 PE=2 SV=1 - [Q8HZJ7_CAPHI]	247.18	23.76	1	2	5	87	4.42996e+07	282	33.8473	5.2749
	A2	Sequence	# PSMs	# Proteins	# Protein Groups	Protein Group Accessions	Modifications	ΔCn	Area	q-Value	PEP	XCorr	Charge	MH+ [Da]	ΔM [ppm]	RT [min]	# Missed Cleavages
	High	HFSVEGQLEFR	23	2	2	Q8HZJ7;G1DFU5		0	38838031	0	0.0002762	3.86049	2	1348.66	-0.45626	66.8351	0
	High	GVVDSEDLPLNISR	11	2	2	Q8HZJ7;G1DFU5		0	4.90955e+07	0	3.862e-05	3.66535	2	1513.79	0.209436	77.3424	0
	High	NPDDITNEEYGEFYK	12	1	1	Q8HZJ7		0	4.49651e+07	0	8.915e-05	3.38954	2	1833.78	0.398516	70.1083	0
	High	YYTSASGDEMVSLK	13	1	1	Q8HZJ7		0	2.21922e+07	0	0.0001464	3.35152	2	1550.7	0.184524	60.2128	0
	High	SLTNDWEDHLAVK	28	2	2	Q8HZJ7;G1DFU5		0	3.80734e+07	0	0.002123	3.1019	3	1527.74	-0.434029	68.7478	0
G1DFN6	Heterogeneous nuclear ribonucleoproteins C1/C2 OS=Capra hircus OX=9925 GN=HNRNPC PE=2 SV=1 - [G1DFN6_CAPHI]	182.22	22.45	1	5	5	59	6.73209e+07	294	32.3089	5.17334
	A2	Sequence	# PSMs	# Proteins	# Protein Groups	Protein Group Accessions	Modifications	ΔCn	Area	q-Value	PEP	XCorr	Charge	MH+ [Da]	ΔM [ppm]	RT [min]	# Missed Cleavages
	High	SAAEMYGSSFDLDYDFQR	26	1	1	G1DFN6		0	1.15385e+08	0	3.023e-06	4.95552	2	2101.88	1.07662	94.4846	0
	High	MIAGQVLDINLAAEPK	11	1	1	G1DFN6		0	4.11187e+07	0	7.386e-06	3.96834	2	1682.91	0.101741	91.0187	0
	High	GFAFVQYVNER	16	1	1	G1DFN6		0	4.54591e+07	0	0.008012	3.1804	2	1329.66	0.425663	81.8723	0
	High	VFIGNLNTLVVK	5	1	1	G1DFN6		0	2.42378e+07	0	0.009784	2.24988	2	1316.79	-0.156949	88.985	0
	High	SDVEAIFSK	1	1	1	G1DFN6		0	9.62673e+06	0.003	0.427	1.47751	2	995.505	0.236032	59.683	0
A0A0P0EVY5	Alpha S1 casein (Fragment) OS=Capra hircus OX=9925 GN=CSN1S1 PE=2 SV=1 - [A0A0P0EVY5_CAPHI]	156.569	10.85	15	3	3	73	6.79223e+07	212	23.9871	5.2749
	A2	Sequence	# PSMs	# Proteins	# Protein Groups	Protein Group Accessions	Modifications	ΔCn	Area	q-Value	PEP	XCorr	Charge	MH+ [Da]	ΔM [ppm]	RT [min]	# Missed Cleavages
	High	FVVAPFPEVFR	43	15	1	A0A0P0EVY5		0	9.75164e+07	0	0.01241	3.2816	2	1307.72	0.674818	105.982	0
	High	KYNVPQLEIVPK	1	5	1	A0A0P0EVY5		0	1.63554e+07	0	0.03133	2.58666	2	1427.83	0.0854185	67.4244	1
	High	YNVPQLEIVPK	29	5	1	A0A0P0EVY5		0	8.9895e+07	0	0.07198	2.10764	2	1299.73	0.468975	79.062	0
P33049	Alpha-S2-casein OS=Capra hircus OX=9925 GN=CSN1S2 PE=2 SV=1 - [CASA2_CAPHI]	152.228	13.45	3	3	3	77	9.88434e+07	223	26.3723	8.17725
	A2	Sequence	# PSMs	# Proteins	# Protein Groups	Protein Group Accessions	Modifications	ΔCn	Area	q-Value	PEP	XCorr	Charge	MH+ [Da]	ΔM [ppm]	RT [min]	# Missed Cleavages
	High	ALNEINQFYQK	14	2	1	P33049		0	2.74723e+07	0	0.02022	3.01105	2	1367.69	-0.319817	64.0447	0
	High	AMKPWTQPKTNAIPYVRYL	5	2	1	P33049		0	6.14594e+07	0	0.02698	2.91897	3	2277.22	0.324409	82.8023	2
	High	TNAIPYVRYL	58	2	1	P33049		0	2.07599e+08	0	0.02982	2.64221	2	1209.66	0.289474	84.5382	1
A5JSR9	Serum amyloid A protein OS=Capra hircus OX=9925 PE=2 SV=1 - [A5JSR9_CAPHI]	128.968	12.98	1	1	1	196		131	14.5812	9.42236
	A2	Sequence	# PSMs	# Proteins	# Protein Groups	Protein Group Accessions	Modifications	ΔCn	Area	q-Value	PEP	XCorr	Charge	MH+ [Da]	ΔM [ppm]	RT [min]	# Missed Cleavages
	High	SGKDPNHFRPAGLPDKY	196	1	1	A5JSR9		0	0	0	0.01036	3.39905	4	1898.95	-0.334544	48.4165	2
D5K776	Heterogeneous nuclear ribonuclear protein K OS=Capra hircus OX=9925 GN=hnRNP K PE=2 SV=1 - [D5K776_CAPHI]	106.929	12.7	1	3	3	36	2.25071e+07	441	48.7512	5.19873
	A2	Sequence	# PSMs	# Proteins	# Protein Groups	Protein Group Accessions	Modifications	ΔCn	Area	q-Value	PEP	XCorr	Charge	MH+ [Da]	ΔM [ppm]	RT [min]	# Missed Cleavages
	High	TDYNASVSVPDSSGPER	15	1	1	D5K776		0	2.27927e+07	0	1.026e-05	4.52856	2	1780.8	0.427131	48.6987	0
	High	IITITGTQDQIQNAQYLLQNSVK	16	1	1	D5K776		0	40007096	0	0.0006397	4.51468	3	2589.39	0.706564	106.294	0
	High	ILSISADIETIGEILK	5	1	1	D5K776		0	4.72165e+06	0	0.136	1.66929	2	1714.99	1.1569	134.678	0
M4NBE4	Heat shock 70kDa protein 5 OS=Capra hircus OX=9925 GN=HSPA5 PE=2 SV=1 - [M4NBE4_CAPHI]	102.794	12.37	1	4	5	39	3.7471e+07	655	72.3525	5.16064
	A2	Sequence	# PSMs	# Proteins	# Protein Groups	Protein Group Accessions	Modifications	ΔCn	Area	q-Value	PEP	XCorr	Charge	MH+ [Da]	ΔM [ppm]	RT [min]	# Missed Cleavages
	High	VTHAVVTVPAYFNDAQR	6	1	1	M4NBE4		0	2.61498e+07	0	0.0001008	4.03151	3	1887.97	-0.525593	67.124	0
	High	IEIESFYEGEDFSETLTR	20	1	1	M4NBE4		0	3.30914e+07	0	6.853e-05	3.96379	2	2165	1.38268	102.686	0
	High	IEWLESHQDADIEDFK	8	1	1	M4NBE4		0	4.68234e+07	0	7.845e-05	3.20974	3	1974.91	0.155981	81.5522	0
	High	IINEPTAAAIAYGLDK	3	7	3	I6ZQY0;J7F3B7;M4NBE4		0	3.24983e+07	0	3.978e-05	2.88108	2	1659.9	0.820981	83.8166	0
	High	TFAPEEISAMVLTK	2	1	1	M4NBE4		0	7775117	0	0.0007748	2.52224	2	1536.8	-0.153748	98.8036	0
Q95L76	Beta-casein OS=Capra hircus OX=9925 GN=csn2 PE=3 SV=1 - [Q95L76_CAPHI]	94.7619	34.98	5	5	5	56	3.34065e+07	223	24.9763	5.35107
	A2	Sequence	# PSMs	# Proteins	# Protein Groups	Protein Group Accessions	Modifications	ΔCn	Area	q-Value	PEP	XCorr	Charge	MH+ [Da]	ΔM [ppm]	RT [min]	# Missed Cleavages
	High	FQSEEQQQTEDELQDK	24	4	1	Q95L76		0	1.40969e+07	0	0.0008952	4.06668	2	1981.86	0.995043	44.3147	0
	High	YPVEPFTESQSLTLTDVEK	12	5	1	Q95L76		0	5.2863e+07	0	3.756e-06	3.97062	2	2183.08	1.11181	91.462	0
	High	KIEKFQSEEQQQTEDELQDK	18	4	1	Q95L76		0	7.81191e+06	0	0.0008545	3.19242	4	2480.18	-0.282241	45.4478	2
	High	VLPVPQKVVPQR	1	2	1	Q95L76		0	2.29877e+07	0	0.04984	2.18216	3	1359.85	-0.0972789	50.1638	1
	Medium	EQEELNVVGETVESLSSSEESITHINK	1	4	1	Q95L76		0	2.43687e+07	0.02	0.5728	0.953103	3	2987.45	4.96937	125.085	0
G9JNA8	Neuron-specific enolase OS=Capra hircus OX=9925 GN=NSE PE=2 SV=1 - [G9JNA8_CAPHI]	91.8471	4.15	1	1	1	29	59155947	434	47.2369	4.99561
	A2	Sequence	# PSMs	# Proteins	# Protein Groups	Protein Group Accessions	Modifications	ΔCn	Area	q-Value	PEP	XCorr	Charge	MH+ [Da]	ΔM [ppm]	RT [min]	# Missed Cleavages
	High	AAVPSGASTGIYEALELR	29	1	1	G9JNA8		0	59155947	0	8.664e-07	4.1059	2	1804.94	0.392504	92.377	0
G1DFN1	Peptidyl-prolyl cis-trans isomerase OS=Capra hircus OX=9925 GN=PPIA PE=2 SV=1 - [G1DFN1_CAPHI]	91.1769	14.02	1	3	3	40	3.57451e+07	164	17.8569	8.5874
	A2	Sequence	# PSMs	# Proteins	# Protein Groups	Protein Group Accessions	Modifications	ΔCn	Area	q-Value	PEP	XCorr	Charge	MH+ [Da]	ΔM [ppm]	RT [min]	# Missed Cleavages
	High	EGMNIVEAMER	19	1	1	G1DFN1		0	3.91556e+07	0	0.006091	3.34941	2	1278.58	0.526958	75.5139	0
	High	VSFELFADKVPK	6	1	1	G1DFN1		0	2.41138e+07	0	0.04001	2.47665	3	1379.76	-0.00662424	80.176	1
	High	VSFELFADK	15	1	1	G1DFN1		0	4.3966e+07	0	0.03545	2.28569	2	1055.54	-0.252342	82.3576	0
A0A097C2Z1	Tyrosine 3-monooxygenase/tryptophan 5-monooxygenase activation protein zeta polypeptide (Fragment) OS=Capra hircus OX=9925 GN=YWHAZ PE=2 SV=1 - [A0A097C2Z1_CAPHI]	79.2543	24.08	1	4	4	34	2.7945e+07	245	27.7277	4.79248
	A2	Sequence	# PSMs	# Proteins	# Protein Groups	Protein Group Accessions	Modifications	ΔCn	Area	q-Value	PEP	XCorr	Charge	MH+ [Da]	ΔM [ppm]	RT [min]	# Missed Cleavages
	High	GIVDQSQQAYQEAFEISK	20	1	1	A0A097C2Z1		0	4.92098e+07	0	2.722e-06	4.72429	2	2040.99	1.13686	89.2134	0
	High	FLIPNASQAESK	2	1	1	A0A097C2Z1		0	1.17609e+07	0	0.02756	2.49543	2	1304.69	1.08025	59.6766	0
	High	DSTLIMQLLR	2	1	1	A0A097C2Z1		0	2.28643e+07	0	0.00255	2.33798	2	1189.66	0.269977	109.797	0
	High	TAFDEAIAELDTLSEESYK	10	1	1	A0A097C2Z1		0	916149	0	0.0838	1.27609	3	2131.99	-0.794958	129.654	0
G1DGG1	Mitochondrial 10 kDa heat shock protein OS=Capra hircus OX=9925 GN=HSPE1 PE=2 SV=1 - [G1DGG1_CAPHI]	50.9886	11.76	1	1	1	18	3.89582e+07	102	10.8788	8.33838
	A2	Sequence	# PSMs	# Proteins	# Protein Groups	Protein Group Accessions	Modifications	ΔCn	Area	q-Value	PEP	XCorr	Charge	MH+ [Da]	ΔM [ppm]	RT [min]	# Missed Cleavages
	High	VVLDDKDYFLFR	18	1	1	G1DGG1		0	3.89582e+07	0	0.01271	3.15955	3	1529.8	-0.173595	88.7779	1
G1DFT3	Splicing factor OS=Capra hircus OX=9925 GN=SFRS3 PE=2 SV=1 - [G1DFT3_CAPHI]	46.3549	11.29	1	1	1	20	51167966	124	14.0531	9.72998
	A2	Sequence	# PSMs	# Proteins	# Protein Groups	Protein Group Accessions	Modifications	ΔCn	Area	q-Value	PEP	XCorr	Charge	MH+ [Da]	ΔM [ppm]	RT [min]	# Missed Cleavages
	High	NPPGFAFVEFEDPR	20	1	1	G1DFT3		0	51167966	0	0.001852	3.26148	2	1621.77	0.347163	96.6155	0
A0SWQ6	Kappa casein (Fragment) OS=Capra hircus OX=9925 GN=CSN3 PE=4 SV=1 - [A0SWQ6_CAPHI]	33.4345	19.86	48	2	2	21	4.1154e+07	141	15.971	7.40088
	A2	Sequence	# PSMs	# Proteins	# Protein Groups	Protein Group Accessions	Modifications	ΔCn	Area	q-Value	PEP	XCorr	Charge	MH+ [Da]	ΔM [ppm]	RT [min]	# Missed Cleavages
	High	SPAQTLQWQVLPNTVPAK	3	45	1	A0SWQ6		0	3.74102e+07	0	0.001724	2.93648	3	1978.08	0.275906	85.7567	0
	High	YIPIQYVLSR	18	26	1	A0SWQ6		0	4.48979e+07	0	0.05759	2.16931	2	1251.71	0.902491	89.5315	0
A5JSR7	Beta-lactoglobulin (Fragment) OS=Capra hircus OX=9925 PE=2 SV=1 - [A5JSR7_CAPHI]	17.5928	20.71	4	2	2	9	2.65468e+07	169	18.7559	5.66846
	A2	Sequence	# PSMs	# Proteins	# Protein Groups	Protein Group Accessions	Modifications	ΔCn	Area	q-Value	PEP	XCorr	Charge	MH+ [Da]	ΔM [ppm]	RT [min]	# Missed Cleavages
	High	VLVLDTDYK	8	3	1	A5JSR7		0	3.36686e+07	0	0.04047	2.6053	2	1065.58	0.112587	61.4996	0
	Medium	VAGTWYSLAMAASDISLLDAQSAPLR	1	3	1	A5JSR7		0	1.9425e+07	0.04	0.6486	0.359625	3	2707.35	-10.7908	121.941	0
A5YVE0	Melanoma-associated antigen-like protein OS=Capra hircus OX=9925 PE=2 SV=1 - [A5YVE0_CAPHI]	11.6121	1.87	1	1	1	13	6.65436e+07	588	63.1005	9.37842
	A2	Sequence	# PSMs	# Proteins	# Protein Groups	Protein Group Accessions	Modifications	ΔCn	Area	q-Value	PEP	XCorr	Charge	MH+ [Da]	ΔM [ppm]	RT [min]	# Missed Cleavages
	High	SSEAVIWEVLR	13	1	1	A5YVE0		0	6.65436e+07	0	0.2487	1.74719	2	1288.7	7.65825	65.4902	0
G1DG83	Voltage-dependent anion-selective channel protein 3 OS=Capra hircus OX=9925 GN=VDAC3 PE=2 SV=1 - [G1DG83_CAPHI]	8.92099	7.77	1	1	1	27	4.89431e+07	283	30.7264	8.66064
	A2	Sequence	# PSMs	# Proteins	# Protein Groups	Protein Group Accessions	Modifications	ΔCn	Area	q-Value	PEP	XCorr	Charge	MH+ [Da]	ΔM [ppm]	RT [min]	# Missed Cleavages
	High	WNTDNTLGTEISWENKLAEGLK	27	1	1	G1DG83		0	4.89431e+07	0	0.01897	2.48837	3	2519.21	-12.0671	112.252	1
G1DG86	Ribosomal protein L15 OS=Capra hircus OX=9925 GN=RPL15 PE=2 SV=1 - [G1DG86_CAPHI]	6.07201	6.86	1	1	1	2	2.13225e+07	204	23.8601	11.8687
	A2	Sequence	# PSMs	# Proteins	# Protein Groups	Protein Group Accessions	Modifications	ΔCn	Area	q-Value	PEP	XCorr	Charge	MH+ [Da]	ΔM [ppm]	RT [min]	# Missed Cleavages
	High	VLNSYWVGEDSTYK	2	1	1	G1DG86		0	2.13225e+07	0	0.001453	3.33783	2	1660.79	0.487186	71.6591	0
H9TKZ5	Eef1b OS=Capra hircus OX=9925 GN=eef1b PE=2 SV=1 - [H9TKZ5_CAPHI]	5.26406	13.78	1	2	2	5	2.07309e+07	225	24.7753	4.66553
	A2	Sequence	# PSMs	# Proteins	# Protein Groups	Protein Group Accessions	Modifications	ΔCn	Area	q-Value	PEP	XCorr	Charge	MH+ [Da]	ΔM [ppm]	RT [min]	# Missed Cleavages
	High	SSILLDVKPWDDETDMAK	2	1	1	H9TKZ5		0	2.66693e+07	0	0.01203	2.69624	3	2063	0.777463	89.1869	0
	High	SIQADGLVWGSSK	3	1	1	H9TKZ5		0	1.47926e+07	0	0.2782	1.57876	2	1347.69	0.350375	69.0019	0
G8FSB6	BCL2-associated X protein (Fragment) OS=Capra hircus OX=9925 GN=BAX PE=2 SV=1 - [G8FSB6_CAPHI]	3.42538	15.07	3	1	1	5	6.65436e+07	73	8.27238	8.88037
	A2	Sequence	# PSMs	# Proteins	# Protein Groups	Protein Group Accessions	Modifications	ΔCn	Area	q-Value	PEP	XCorr	Charge	MH+ [Da]	ΔM [ppm]	RT [min]	# Missed Cleavages
	Medium	ALcTKVPELIR	5	3	1	G8FSB6	C3(Methylthio)	0	6.65436e+07	0.013	0.5268	1.70484	2	1288.7	-8.6562	64.9525	1
D3K382	Protein disulfide-isomerase OS=Capra hircus OX=9925 GN=Pdia3 PE=2 SV=1 - [D3K382_CAPHI]	1.82031	7.92	1	2	2	2	1.49198e+07	505	56.9799	6.65381
	A2	Sequence	# PSMs	# Proteins	# Protein Groups	Protein Group Accessions	Modifications	ΔCn	Area	q-Value	PEP	XCorr	Charge	MH+ [Da]	ΔM [ppm]	RT [min]	# Missed Cleavages
	High	FVMQEEFSR	1	1	1	D3K382		0	1.49198e+07	0	0.04868	1.82031	2	1172.54	0.0372205	62.275	0
	High	FAHTNIESLVNKYDDDGEGITLFRPSHLTNK	1	1	1	D3K382		0	0	0.007	0.4679	0.247	3	3531.71	-12.1552	150.897	1
A0A0M3KWF7	RPR domain containing protein OS=Capra hircus OX=9925 GN=CREPT PE=2 SV=1 - [A0A0M3KWF7_CAPHI]	0	6.75	1	1	1	1		326	36.8772	5.97314
	A2	Sequence	# PSMs	# Proteins	# Protein Groups	Protein Group Accessions	Modifications	ΔCn	Area	q-Value	PEP	XCorr	Charge	MH+ [Da]	ΔM [ppm]	RT [min]	# Missed Cleavages
	Medium	LSELSNSQQSVQTLSLWLIHHR	1	1	1	A0A0M3KWF7		0	0	0.048	0.6636	0.874011	3	2576.31	-19.3458	107.991	0
A0A1B0NKT8	Thyroid hormone receptor alpha OS=Capra hircus OX=9925 PE=2 SV=1 - [A0A1B0NKT8_CAPHI]	0	4.88	1	1	1	1	1.10257e+08	410	46.7714	7.63525
	A2	Sequence	# PSMs	# Proteins	# Protein Groups	Protein Group Accessions	Modifications	ΔCn	Area	q-Value	PEP	XCorr	Charge	MH+ [Da]	ΔM [ppm]	RT [min]	# Missed Cleavages
	Medium	KFLPDDIGQSPIVSMPDGDK	1	1	1	A0A1B0NKT8		0	1.10257e+08	0.031	0.6225	1.20987	3	2159.05	-10.4112	103.913	1
I1VE56	RAS oncogene protein OS=Capra hircus OX=9925 GN=RAB8A PE=2 SV=1 - [I1VE56_CAPHI]	0	7.25	1	1	1	16	4.76819e+07	207	23.6692	9.05615
	A2	Sequence	# PSMs	# Proteins	# Protein Groups	Protein Group Accessions	Modifications	ΔCn	Area	q-Value	PEP	XCorr	Charge	MH+ [Da]	ΔM [ppm]	RT [min]	# Missed Cleavages
	High	GAMGImLVYDITNEK	16	1	1	I1VE56	M6(Oxidation)	0	4.76819e+07	0	0.1717	1.75267	3	1670.81	-3.97938	52.852	0
T1RLJ2	Myozenin 2 OS=Capra hircus OX=9925 GN=MYOZ2 PE=2 SV=1 - [T1RLJ2_CAPHI]	0	5.3	1	1	1	1	3.51988e+07	264	30.1913	7.60596
	A2	Sequence	# PSMs	# Proteins	# Protein Groups	Protein Group Accessions	Modifications	ΔCn	Area	q-Value	PEP	XCorr	Charge	MH+ [Da]	ΔM [ppm]	RT [min]	# Missed Cleavages
	High	EIHGNDVDVmHLGK	1	1	1	T1RLJ2	M10(Oxidation)	0	3.51988e+07	0.009	0.4909	0.984671	3	1579.73	-11.7101	52.7932	0
A0A1X9Q272	X-linked inhibitor of apoptosis OS=Capra hircus OX=9925 GN=XIAP PE=2 SV=1 - [A0A1X9Q272_CAPHI]	0	4.63	1	1	1	3	56993626	497	56.5134	6.84424
	A2	Sequence	# PSMs	# Proteins	# Protein Groups	Protein Group Accessions	Modifications	ΔCn	Area	q-Value	PEP	XCorr	Charge	MH+ [Da]	ΔM [ppm]	RT [min]	# Missed Cleavages
	Medium	NPAMADYEARIITFGTWMYSVNK	3	1	1	A0A1X9Q272		0	56993626	0.013	0.5339	1.02688	3	2678.24	-14.6103	105.548	1
A0MSV8	Cyclin-dependent kinase 2 OS=Capra hircus OX=9925 GN=cdk2 PE=2 SV=1 - [A0MSV8_CAPHI]	0	8.39	1	1	1	5	9.82991e+07	298	33.852	8.67529
	A2	Sequence	# PSMs	# Proteins	# Protein Groups	Protein Group Accessions	Modifications	ΔCn	Area	q-Value	PEP	XCorr	Charge	MH+ [Da]	ΔM [ppm]	RT [min]	# Missed Cleavages
	Medium	TLGTPDEVVWPGVTSmPDYKPSFPK	5	1	1	A0MSV8	M16(Oxidation)	0	9.82991e+07	0.018	0.5641	0.950734	3	2764.31	-16.2725	86.9102	0
A0A0M3ULS7	Fat mass and obesity associated protein OS=Capra hircus OX=9925 PE=2 SV=1 - [A0A0M3ULS7_CAPHI]	0	2.18	1	1	1	12	1.60566e+07	505	58.5162	5.41455
	A2	Sequence	# PSMs	# Proteins	# Protein Groups	Protein Group Accessions	Modifications	ΔCn	Area	q-Value	PEP	XCorr	Charge	MH+ [Da]	ΔM [ppm]	RT [min]	# Missed Cleavages
	High	KmEWLTSAVLR	12	1	1	A0A0M3ULS7	M2(Oxidation)	0	1.60566e+07	0	0.2914	1.29916	3	1349.71	-13.6888	53.2909	1
Q867B2	C-X-C chemokine receptor type 3 OS=Capra hircus OX=9925 GN=CXCR3 PE=2 SV=1 - [CXCR3_CAPHI]	0	7.92	1	1	1	1	4.20479e+07	366	40.8439	7.88428
	A2	Sequence	# PSMs	# Proteins	# Protein Groups	Protein Group Accessions	Modifications	ΔCn	Area	q-Value	PEP	XCorr	Charge	MH+ [Da]	ΔM [ppm]	RT [min]	# Missed Cleavages
	High	VDVAKSVTSGMGYMHccLNPLLYAFVGVK	1	1	1	Q867B2	C16(Methylthio); C17(Methylthio)	0	4.20479e+07	0.005	0.4591	0.244167	3	3194.49	-3.26183	126.937	1
B7U9B5	Myoglobin OS=Capra hircus OX=9925 GN=MB PE=1 SV=3 - [MYG_CAPHI]	0	12.34	1	1	1	1	1.10257e+08	154	16.9448	7.82568
	A2	Sequence	# PSMs	# Proteins	# Protein Groups	Protein Group Accessions	Modifications	ΔCn	Area	q-Value	PEP	XCorr	Charge	MH+ [Da]	ΔM [ppm]	RT [min]	# Missed Cleavages
	Medium	GHHEAEVKHLAESHANKHK	1	1	1	B7U9B5		0	1.10257e+08	0.024	0.6007	1.26709	3	2159.05	-18.3279	103.757	2
C0HJR3	Galectin-1 OS=Capra hircus OX=9925 GN=LGALS1 PE=1 SV=1 - [LEG1_CAPHI]	0	19.26	1	1	1	7	1.67124e+08	135	14.7882	5.49072
	A2	Sequence	# PSMs	# Proteins	# Protein Groups	Protein Group Accessions	Modifications	ΔCn	Area	q-Value	PEP	XCorr	Charge	MH+ [Da]	ΔM [ppm]	RT [min]	# Missed Cleavages
	High	EVAFPFQPGSVVEVcISFNQADLTVK	7	1	1	C0HJR3	C15(Methylthio)	0	1.67124e+08	0.007	0.4726	1.09537	3	2870.36	-16.1668	124.824	0
U5KNS6	Cytochrome c oxidase subunit 1 (Fragment) OS=Capra hircus OX=9925 GN=CO1 PE=3 SV=1 - [U5KNS6_CAPHI]	0	13.92	2	1	1	1	2.17065e+08	158	17.232	6.66846
	A2	Sequence	# PSMs	# Proteins	# Protein Groups	Protein Group Accessions	Modifications	ΔCn	Area	q-Value	PEP	XCorr	Charge	MH+ [Da]	ΔM [ppm]	RT [min]	# Missed Cleavages
	Medium	KEPFGYmGmVWAmMSIGFLGFI	1	2	1	U5KNS6	M7(Oxidation); M9(Oxidation); M13(Oxidation)	0	2.17065e+08	0.038	0.6438	0.698764	3	2560.15	-12.6774	50.3039	1
E7FKN1	Keratin33A OS=Capra hircus OX=9925 GN=KRT33A PE=3 SV=1 - [E7FKN1_CAPHI]	0	8.91	8	2	2	5	1.23462e+08	404	46.0446	4.83057
	A2	Sequence	# PSMs	# Proteins	# Protein Groups	Protein Group Accessions	Modifications	ΔCn	Area	q-Value	PEP	XCorr	Charge	MH+ [Da]	ΔM [ppm]	RT [min]	# Missed Cleavages
	Medium	QNHEQEVNTLR	4	4	1	E7FKN1		0	6.46768e+07	0.011	0.5147	1.52343	2	1367.64	-18.0853	77.2549	0
	Medium	SQQQEPLVcPNYQSYFRTIEELQQK	1	6	1	E7FKN1	C9(Methylthio)	0	1.82246e+08	0.024	0.5977	1.33062	4	3102.41	-17.8039	90.7086	1
M1H6M2	Toll-like receptor 7 (Fragment) OS=Capra hircus OX=9925 GN=TLR7 PE=4 SV=1 - [M1H6M2_CAPHI]	0	20	4	1	1	1	2.42055e+07	110	12.3274	7.43018
	A2	Sequence	# PSMs	# Proteins	# Protein Groups	Protein Group Accessions	Modifications	ΔCn	Area	q-Value	PEP	XCorr	Charge	MH+ [Da]	ΔM [ppm]	RT [min]	# Missed Cleavages
	High	TLPcDVTLDAPNAHVIVDcTDK	1	4	1	M1H6M2	C4(Methylthio); C19(Methylthio)	0	2.42055e+07	0	0.364	0.838886	3	2432.05	-19.1367	54.5526	0
S6B585	NADH-ubiquinone oxidoreductase chain 2 OS=Capra hircus OX=9925 GN=ND2 PE=3 SV=1 - [S6B585_CAPHI]	0	7.78	1	1	1	1	7.3175e+07	347	39.2357	10.0376
	A2	Sequence	# PSMs	# Proteins	# Protein Groups	Protein Group Accessions	Modifications	ΔCn	Area	q-Value	PEP	XCorr	Charge	MH+ [Da]	ΔM [ppm]	RT [min]	# Missed Cleavages
	Medium	mPImTTLVLITLLSmGGLPPLSGFMPK	1	1	1	S6B585	M1(Oxidation); M4(Oxidation); M15(Oxidation)	0	7.3175e+07	0.025	0.6013	0.688745	3	2906.5	-18.1431	135.363	0
Q06B57	Fatty acid synthase OS=Capra hircus OX=9925 GN=FASN PE=2 SV=2 - [Q06B57_CAPHI]	0	0.56	1	1	1	2	21797609	2514	273.676	6.43018
	A2	Sequence	# PSMs	# Proteins	# Protein Groups	Protein Group Accessions	Modifications	ΔCn	Area	q-Value	PEP	XCorr	Charge	MH+ [Da]	ΔM [ppm]	RT [min]	# Missed Cleavages
	Medium	AmMANRLSFFFDFK	2	1	1	Q06B57	M2(Oxidation)	0	21797609	0.03	0.6194	0.957817	3	1740.8	-15.2413	64.3791	1
G1DFU1	GTP-binding protein 2 OS=Capra hircus OX=9925 GN=GTPBP2 PE=2 SV=1 - [G1DFU1_CAPHI]	0	3.99	1	1	1	2	4.89431e+07	602	65.3747	7.91357
	A2	Sequence	# PSMs	# Proteins	# Protein Groups	Protein Group Accessions	Modifications	ΔCn	Area	q-Value	PEP	XCorr	Charge	MH+ [Da]	ΔM [ppm]	RT [min]	# Missed Cleavages
	Medium	GEAVYQIGVEDNGLLVGLAEEGMR	2	1	1	G1DFU1		0	4.89431e+07	0.031	0.6205	0.609227	3	2519.2	-19.3042	112.717	0
A0FI82	Lipoprotein lipase OS=Capra hircus OX=9925 GN=LPL PE=2 SV=1 - [A0FI82_CAPHI]	0	4.18	3	1	1	1	1.00077e+08	478	53.558	8.36768
	A2	Sequence	# PSMs	# Proteins	# Protein Groups	Protein Group Accessions	Modifications	ΔCn	Area	q-Value	PEP	XCorr	Charge	MH+ [Da]	ΔM [ppm]	RT [min]	# Missed Cleavages
	Medium	TFVVIHGWTVTGmYESWVPK	1	3	1	A0FI82	M13(Oxidation)	0	1.00077e+08	0.046	0.6554	0.636156	3	2353.16	-2.45217	136.785	0
G1DFV5	Thioredoxin-like protein 4A OS=Capra hircus OX=9925 GN=TXNL4A PE=2 SV=1 - [G1DFV5_CAPHI]	0	15.49	1	1	1	1	535734	142	16.6843	6.32861
	A2	Sequence	# PSMs	# Proteins	# Protein Groups	Protein Group Accessions	Modifications	ΔCn	Area	q-Value	PEP	XCorr	Charge	MH+ [Da]	ΔM [ppm]	RT [min]	# Missed Cleavages
	Medium	LHNGWQVDQAILSEEDRVVVIR	1	1	1	G1DFV5		0	535734	0.011	0.5072	0.247167	3	2576.31	-17.9398	231.815	1
G1DG87	3-oxoacyl-[acyl-carrier-protein] synthase, mitochondrial OS=Capra hircus OX=9925 GN=OXSM PE=2 SV=1 - [G1DG87_CAPHI]	0	4.78	1	1	1	1	275931	460	48.3266	7.86963
	A2	Sequence	# PSMs	# Proteins	# Protein Groups	Protein Group Accessions	Modifications	ΔCn	Area	q-Value	PEP	XCorr	Charge	MH+ [Da]	ΔM [ppm]	RT [min]	# Missed Cleavages
	Medium	LPPTLNLDcTEPQFDLNYVPLK	1	1	1	G1DG87	C9(Methylthio)	0	275931	0.027	0.6083	0.248333	3	2576.31	11.6597	231.183	0
A0A0D3L7K7	Caspase recruitment domain 15 protein OS=Capra hircus OX=9925 GN=NOD-2 PE=2 SV=1 - [A0A0D3L7K7_CAPHI]	0	1.97	1	1	1	2	7.37018e+06	1013	112.695	7.38623
	A2	Sequence	# PSMs	# Proteins	# Protein Groups	Protein Group Accessions	Modifications	ΔCn	Area	q-Value	PEP	XCorr	Charge	MH+ [Da]	ΔM [ppm]	RT [min]	# Missed Cleavages
	Medium	ATSALHGLcHLPVFSWMVSK	2	1	1	A0A0D3L7K7	C9(Methylthio)	0	7.37018e+06	0.013	0.535	0.712383	4	2230.07	-12.1589	42.7244	0
E0AEV8	Toll-like receptor 8 OS=Capra hircus OX=9925 PE=2 SV=1 - [E0AEV8_CAPHI]	0	2.03	2	1	1	4	3.63559e+07	1033	117.842	6.37939
	A2	Sequence	# PSMs	# Proteins	# Protein Groups	Protein Group Accessions	Modifications	ΔCn	Area	q-Value	PEP	XCorr	Charge	MH+ [Da]	ΔM [ppm]	RT [min]	# Missed Cleavages
	Medium	SADIQFDPHSNFYHDTRPLIK	4	2	1	E0AEV8		0	3.63559e+07	0.037	0.6387	0.240668	3	2501.27	18.8049	127.587	0
I7A6K0	TRIM5 alpha OS=Capra hircus OX=9925 GN=TRIM5 PE=2 SV=1 - [I7A6K0_CAPHI]	0	5.11	5	1	1	1	1.00287e+08	509	58.5984	6.72705
	A2	Sequence	# PSMs	# Proteins	# Protein Groups	Protein Group Accessions	Modifications	ΔCn	Area	q-Value	PEP	XCorr	Charge	MH+ [Da]	ΔM [ppm]	RT [min]	# Missed Cleavages
	Medium	MASGILMNIQEEVTcPIcLELLTEPR	1	5	1	I7A6K0	C15(Methylthio); C18(Methylthio)	0	1.00287e+08	0.019	0.5703	1.3083	3	2995.4	-3.55437	102.576	0
Q32Y14	Integrin alpha-L OS=Capra hircus OX=9925 GN=ITGAL PE=2 SV=1 - [Q32Y14_CAPHI]	0	1.89	2	1	1	1	2.64602e+07	1164	128.417	5.52881
	A2	Sequence	# PSMs	# Proteins	# Protein Groups	Protein Group Accessions	Modifications	ΔCn	Area	q-Value	PEP	XCorr	Charge	MH+ [Da]	ΔM [ppm]	RT [min]	# Missed Cleavages
	High	GNVDLVFLFDGSMSLQQDEFGK	1	2	1	Q32Y14		0	2.64602e+07	0	0.2813	0.675451	3	2446.12	-15.0669	100.551	0
A0A0A0U925	Mitofusin 2 OS=Capra hircus OX=9925 GN=MFN2 PE=2 SV=1 - [A0A0A0U925_CAPHI]	0	6.52	2	2	2	6	6.40901e+06	705	80.918	6.66846
	A2	Sequence	# PSMs	# Proteins	# Protein Groups	Protein Group Accessions	Modifications	ΔCn	Area	q-Value	PEP	XCorr	Charge	MH+ [Da]	ΔM [ppm]	RT [min]	# Missed Cleavages
	Medium	DDLVLmDSPGIDVTTELDSWIDK	1	2	1	A0A0A0U925	M6(Oxidation)	0	112813	0.019	0.5658	0.248	3	2593.18	-17.7726	164.138	0
	Medium	FcLDADVFVLVANSESTLmQTEK	5	2	1	A0A0A0U925	C2(Methylthio); M19(Oxidation)	0	1.27052e+07	0.019	0.5686	0.235189	3	2622.18	-14.2682	40.7763	0
K9MLZ7	Insulin-like growth factor binding protein 2 OS=Capra hircus OX=9925 GN=IGFBP2 PE=2 SV=1 - [K9MLZ7_CAPHI]	0	5.05	1	1	1	1		317	33.8588	7.66455
	A2	Sequence	# PSMs	# Proteins	# Protein Groups	Protein Group Accessions	Modifications	ΔCn	Area	q-Value	PEP	XCorr	Charge	MH+ [Da]	ΔM [ppm]	RT [min]	# Missed Cleavages
	Medium	GPLEHLYSLHIPNcDK	1	1	1	K9MLZ7	C14(Methylthio)	0	0	0.024	0.5994	0.0463575	3	1881.91	7.4879	170.93	0
Q0PD85	Monocarboxylate transporter 1 (Fragment) OS=Capra hircus OX=9925 GN=SLC16A1 PE=2 SV=1 - [Q0PD85_CAPHI]	0	7.45	1	1	1	1	2.84553e+06	322	34.8072	9.45166
	A2	Sequence	# PSMs	# Proteins	# Protein Groups	Protein Group Accessions	Modifications	ΔCn	Area	q-Value	PEP	XCorr	Charge	MH+ [Da]	ΔM [ppm]	RT [min]	# Missed Cleavages
	Medium	RPLANGLAmAGSPVFLSTLAPLNR	1	1	1	Q0PD85	M9(Oxidation)	0	2.84553e+06	0.036	0.6354	0.243754	3	2482.4	16.991	173.903	0
G1DG20	Clusterin-associated protein 1 OS=Capra hircus OX=9925 GN=CLUAP1 PE=2 SV=1 - [G1DG20_CAPHI]	0	4.11	1	1	1	4	1.25663e+08	438	50.2803	4.84326
	A2	Sequence	# PSMs	# Proteins	# Protein Groups	Protein Group Accessions	Modifications	ΔCn	Area	q-Value	PEP	XCorr	Charge	MH+ [Da]	ΔM [ppm]	RT [min]	# Missed Cleavages
	Medium	LSKLRTAmEVLMQGQPSK	4	1	1	G1DG20	M8(Oxidation)	0	1.25663e+08	0.012	0.5176	1.2789	3	2033.06	-15.7688	85.7968	2
D9I8F1	MHC class II antigen (Fragment) OS=Capra hircus OX=9925 GN=Cahi-DQA2 PE=4 SV=1 - [D9I8F1_CAPHI]	0	28.05	1	1	1	1	7341887	82	9.00034	4.98291
	A2	Sequence	# PSMs	# Proteins	# Protein Groups	Protein Group Accessions	Modifications	ΔCn	Area	q-Value	PEP	XCorr	Charge	MH+ [Da]	ΔM [ppm]	RT [min]	# Missed Cleavages
	Medium	LPMFGELTSFDPQGALSNIATAK	1	1	1	D9I8F1		0	7341887	0.044	0.6538	0.412497	3	2408.26	19.4213	113.029	0
F1CGU3	Toll-like receptor 6 OS=Capra hircus OX=9925 GN=TLR6 PE=2 SV=1 - [F1CGU3_CAPHI]	0	1.38	1	1	1	1	1.81093e+07	796	91.2865	7.40088
	A2	Sequence	# PSMs	# Proteins	# Protein Groups	Protein Group Accessions	Modifications	ΔCn	Area	q-Value	PEP	XCorr	Charge	MH+ [Da]	ΔM [ppm]	RT [min]	# Missed Cleavages
	Medium	EFIQSVGQVSR	1	1	1	F1CGU3		0	1.81093e+07	0.048	0.6628	0.886391	2	1249.64	-11.6975	51.4856	0
C5IU72	Interferon-alpha OS=Capra hircus OX=9925 GN=IFNA PE=2 SV=1 - [C5IU72_CAPHI]	0	9.52	1	1	1	1	2.13859e+08	189	21.2651	8.49951
	A2	Sequence	# PSMs	# Proteins	# Protein Groups	Protein Group Accessions	Modifications	ΔCn	Area	q-Value	PEP	XCorr	Charge	MH+ [Da]	ΔM [ppm]	RT [min]	# Missed Cleavages
	Medium	AEVmRAFSSSTNLQERFR	1	1	1	C5IU72	M4(Oxidation)	0	2.13859e+08	0.047	0.6594	1.21321	3	2145.02	-15.4381	95.1224	2
F2X908	Collagen type III alpha 1 (Fragment) OS=Capra hircus OX=9925 PE=2 SV=1 - [F2X908_CAPHI]	0	10.26	1	1	1	1	1.36867e+07	156	15.1393	7.37158
	A2	Sequence	# PSMs	# Proteins	# Protein Groups	Protein Group Accessions	Modifications	ΔCn	Area	q-Value	PEP	XCorr	Charge	MH+ [Da]	ΔM [ppm]	RT [min]	# Missed Cleavages
	Medium	DGTSGHPGPIGPPGPR	1	1	1	F2X908		0	1.36867e+07	0.033	0.6267	0.511752	3	1498.77	16.8252	57.8792	0
G1EIN8	Phosphorylatable fast skeletal muscle myosin light chain OS=Capra hircus OX=9925 PE=2 SV=1 - [G1EIN8_CAPHI]	0	9.41	1	1	1	1	2.6018e+07	170	19.0424	4.91943
	A2	Sequence	# PSMs	# Proteins	# Protein Groups	Protein Group Accessions	Modifications	ΔCn	Area	q-Value	PEP	XCorr	Charge	MH+ [Da]	ΔM [ppm]	RT [min]	# Missed Cleavages
	Medium	EAFTVIDQNRDGIIDK	1	1	1	G1EIN8		0	2.6018e+07	0.035	0.6314	0.977719	3	1833.91	-11.8002	42.8904	1
A0A023NFD2	NADH-ubiquinone oxidoreductase chain 5 (Fragment) OS=Capra hircus OX=9925 GN=ND5 PE=3 SV=1 - [A0A023NFD2_CAPHI]	0	5.05	39	1	1	1	3.39504e+07	554	62.2841	8.99756
	A2	Sequence	# PSMs	# Proteins	# Protein Groups	Protein Group Accessions	Modifications	ΔCn	Area	q-Value	PEP	XCorr	Charge	MH+ [Da]	ΔM [ppm]	RT [min]	# Missed Cleavages
	Medium	FAQSIMLcLGAITTLFTAMcALTQNDIK	1	39	1	A0A023NFD2	C8(Methylthio); C20(Methylthio)	0	3.39504e+07	0.026	0.6077	0.920924	4	3110.48	-4.27988	95.96	0
G1DG38	Nucleolar and coiled-body phosphoprotein 1 OS=Capra hircus OX=9925 GN=NOLC1 PE=2 SV=1 - [G1DG38_CAPHI]	0	1.86	1	1	1	3	1.8224e+07	699	73.4266	9.5249
	A2	Sequence	# PSMs	# Proteins	# Protein Groups	Protein Group Accessions	Modifications	ΔCn	Area	q-Value	PEP	XCorr	Charge	MH+ [Da]	ΔM [ppm]	RT [min]	# Missed Cleavages
	High	SLGTQSPKKAAEK	3	1	1	G1DG38		0	1.8224e+07	0.003	0.4419	1.24976	3	1344.76	11.1064	54.1561	2
D7RGY6	Lymphocyte enhancer-binding factor-1 isoform 2 OS=Capra hircus OX=9925 PE=2 SV=1 - [D7RGY6_CAPHI]	0	3.5	1	1	1	4	2.45415e+07	371	41.1663	7.23975
	A2	Sequence	# PSMs	# Proteins	# Protein Groups	Protein Group Accessions	Modifications	ΔCn	Area	q-Value	PEP	XCorr	Charge	MH+ [Da]	ΔM [ppm]	RT [min]	# Missed Cleavages
	High	EKLQESASGTGPR	4	1	1	D7RGY6		0	2.45415e+07	0.008	0.4801	1.0458	2	1359.71	13.8077	57.8522	1
G1DFS8	40S ribosomal protein S10 OS=Capra hircus OX=9925 GN=RPS10 PE=2 SV=1 - [G1DFS8_CAPHI]	0	13.94	1	1	1	2	3.63559e+07	165	18.6486	10.0376
	A2	Sequence	# PSMs	# Proteins	# Protein Groups	Protein Group Accessions	Modifications	ΔCn	Area	q-Value	PEP	XCorr	Charge	MH+ [Da]	ΔM [ppm]	RT [min]	# Missed Cleavages
	Medium	SRPETGGPRPQGLEGERPARPTR	2	1	1	G1DFS8		0	3.63559e+07	0.015	0.5477	0.226159	3	2501.27	-15.0525	127.878	0
G1DGI0	Wdfy1 protein OS=Capra hircus OX=9925 GN=WDFY1 PE=2 SV=1 - [G1DGI0_CAPHI]	0	6.84	1	1	1	1	1.65698e+07	307	34.7359	8.51416
	A2	Sequence	# PSMs	# Proteins	# Protein Groups	Protein Group Accessions	Modifications	ΔCn	Area	q-Value	PEP	XCorr	Charge	MH+ [Da]	ΔM [ppm]	RT [min]	# Missed Cleavages
	Medium	TLLLQGRHDRVQALcYLQLPR	1	1	1	G1DGI0	C15(Methylthio)	0	1.65698e+07	0.035	0.6338	0.52546	3	2539.37	-3.60542	130.331	2
K4JGW6	Interferon beta OS=Capra hircus OX=9925 GN=IFNB PE=2 SV=1 - [K4JGW6_CAPHI]	0	9.68	1	1	1	4	5.22692e+07	186	22.0332	8.45557
	A2	Sequence	# PSMs	# Proteins	# Protein Groups	Protein Group Accessions	Modifications	ΔCn	Area	q-Value	PEP	XCorr	Charge	MH+ [Da]	ΔM [ppm]	RT [min]	# Missed Cleavages
	High	cLLQmVLLLcLSTTALcR	4	1	1	K4JGW6	C1(Methylthio); M5(Oxidation); C10(Methylthio); C17(Methylthio)	0	5.22692e+07	0.002	0.4002	1.18694	3	2148.01	-7.8661	123.329	0
A5JST3	Translationally-controlled 1 (Fragment) OS=Capra hircus OX=9925 PE=2 SV=1 - [A5JST3_CAPHI]	0	30.13	1	1	1	6	7.79365e+07	156	17.6357	4.95752
	A2	Sequence	# PSMs	# Proteins	# Protein Groups	Protein Group Accessions	Modifications	ΔCn	Area	q-Value	PEP	XCorr	Charge	MH+ [Da]	ΔM [ppm]	RT [min]	# Missed Cleavages
	High	TEGNIDDSLIGGNASAEGPEGEGTESTVITGVDIVMNHHLQETSFTK	6	1	1	A5JST3		0	7.79365e+07	0	0.0047	1.77	4	4857.27	1.45675	110.413	0
A0A097C2Z2	Hypoxanthine phosphoribosyltransferase (Fragment) OS=Capra hircus OX=9925 GN=HPRT1 PE=2 SV=1 - [A0A097C2Z2_CAPHI]	0	5.51	1	1	1	1	9.65781e+06	236	26.7239	7.54736
	A2	Sequence	# PSMs	# Proteins	# Protein Groups	Protein Group Accessions	Modifications	ΔCn	Area	q-Value	PEP	XCorr	Charge	MH+ [Da]	ΔM [ppm]	RT [min]	# Missed Cleavages
	High	NVLIVEDIIDTGK	1	1	1	A0A097C2Z2		0	9.65781e+06	0	0.0987	1.51151	2	1428.79	-0.021072	98.5041	0
A0A023Q2Z4	ATP1A1 (Fragment) OS=Capra hircus OX=9925 GN=ATP1A1 PE=4 SV=1 - [A0A023Q2Z4_CAPHI]	0	48.78	1	1	1	1		41	4.67237	5.021
	A2	Sequence	# PSMs	# Proteins	# Protein Groups	Protein Group Accessions	Modifications	ΔCn	Area	q-Value	PEP	XCorr	Charge	MH+ [Da]	ΔM [ppm]	RT [min]	# Missed Cleavages
	High	NPQTDNLLNERLISMAYGQI	1	1	1	A0A023Q2Z4		0	0	0.003	0.4388	0.248	3	2290.19	18.9447	172.24	1
G1DFQ3	Osteoglycin OS=Capra hircus OX=9925 GN=OGN PE=2 SV=1 - [G1DFQ3_CAPHI]	0	6.69	1	1	1	15	5.5598e+06	299	34.0209	5.65576
	A2	Sequence	# PSMs	# Proteins	# Protein Groups	Protein Group Accessions	Modifications	ΔCn	Area	q-Value	PEP	XCorr	Charge	MH+ [Da]	ΔM [ppm]	RT [min]	# Missed Cleavages
	High	LNNLSFLYLDHSSLESVPLK	15	1	1	G1DFQ3		0	5.5598e+06	0	0.2341	1.23435	3	2289.18	-12.0967	147.483	0
A0A059U1E3	Lipocalin 8 OS=Capra hircus OX=9925 PE=2 SV=1 - [A0A059U1E3_CAPHI]	0	7.51	1	1	1	1		173	19.3699	5.97314
	A2	Sequence	# PSMs	# Proteins	# Protein Groups	Protein Group Accessions	Modifications	ΔCn	Area	q-Value	PEP	XCorr	Charge	MH+ [Da]	ΔM [ppm]	RT [min]	# Missed Cleavages
	High	MVGFWWEAGVASR	1	1	1	A0A059U1E3		0	0	0	0.3615	0.248	3	1495.74	18.5746	154.556	0
A0A0A0UC47	NLR family, pyrin domain containing 3 OS=Capra hircus OX=9925 GN=NLRP3 PE=2 SV=1 - [A0A0A0UC47_CAPHI]	0	3.8	2	1	1	1	4.96426e+07	974	111.859	6.85889
	A2	Sequence	# PSMs	# Proteins	# Protein Groups	Protein Group Accessions	Modifications	ΔCn	Area	q-Value	PEP	XCorr	Charge	MH+ [Da]	ΔM [ppm]	RT [min]	# Missed Cleavages
	High	DEPEWENTNVSVLSQEESLEEEWmGLLGYLSRISIcR	1	2	1	A0A0A0UC47	M24(Oxidation); C36(Methylthio)	0	4.96426e+07	0.009	0.4926	2.00015	6	4403.06	9.55282	73.0424	1
G1DG76	UBX domain-containing protein 8 OS=Capra hircus OX=9925 GN=UBXN8 PE=2 SV=1 - [G1DG76_CAPHI]	0	6.18	1	1	1	1	2.6018e+07	275	31.2585	8.5874
	A2	Sequence	# PSMs	# Proteins	# Protein Groups	Protein Group Accessions	Modifications	ΔCn	Area	q-Value	PEP	XCorr	Charge	MH+ [Da]	ΔM [ppm]	RT [min]	# Missed Cleavages
	Medium	NLPNSVTNISPPAEQPR	1	1	1	G1DG76		0	2.6018e+07	0.036	0.6356	1.10818	3	1833.91	-18.0181	42.9584	0
Q9TTX4	Pregnancy-associated glycoprotein-2 OS=Capra hircus OX=9925 GN=PAG-2 PE=2 SV=1 - [Q9TTX4_CAPHI]	0	4.79	1	1	1	1	1.54502e+07	376	41.4672	7.34229
	A2	Sequence	# PSMs	# Proteins	# Protein Groups	Protein Group Accessions	Modifications	ΔCn	Area	q-Value	PEP	XCorr	Charge	MH+ [Da]	ΔM [ppm]	RT [min]	# Missed Cleavages
	Medium	LNWIPVSQTKSWLITVDR	1	1	1	Q9TTX4		0	1.54502e+07	0.034	0.6314	1.14558	3	2156.16	-12.8645	98.3906	1
R4HHT3	Acetyl-CoA carboxylase 1 (Fragment) OS=Capra hircus OX=9925 GN=ACACA PE=4 SV=1 - [R4HHT3_CAPHI]	0	25.96	1	1	1	1		104	11.9148	5.41455
	A2	Sequence	# PSMs	# Proteins	# Protein Groups	Protein Group Accessions	Modifications	ΔCn	Area	q-Value	PEP	XCorr	Charge	MH+ [Da]	ΔM [ppm]	RT [min]	# Missed Cleavages
	Medium	FGAYIVDGLREcSQPVMVYIPPQAELR	1	1	1	R4HHT3	C12(Methylthio)	0	0	0.034	0.6305	0.245834	3	3097.52	-3.84379	230.485	1
F6M3L1	Peptidylprolyl isomerase OS=Capra hircus OX=9925 PE=2 SV=1 - [F6M3L1_CAPHI]	0	5.6	1	1	1	5	5.63883e+07	411	44.3786	4.88135
	A2	Sequence	# PSMs	# Proteins	# Protein Groups	Protein Group Accessions	Modifications	ΔCn	Area	q-Value	PEP	XCorr	Charge	MH+ [Da]	ΔM [ppm]	RT [min]	# Missed Cleavages
	Medium	ALFREGKVLAQQGEYSEAIPILR	5	1	1	F6M3L1		0	5.63883e+07	0.018	0.5608	0.95954	4	2588.38	-15.1088	57.6733	2
E7DP92	Prepronociceptin (Fragment) OS=Capra hircus OX=9925 PE=4 SV=1 - [E7DP92_CAPHI]	0	37.86	2	2	2	4	8.41049e+07	103	11.763	10.272
	A2	Sequence	# PSMs	# Proteins	# Protein Groups	Protein Group Accessions	Modifications	ΔCn	Area	q-Value	PEP	XCorr	Charge	MH+ [Da]	ΔM [ppm]	RT [min]	# Missed Cleavages
	High	VmARGSWQLSPADPDHVAAAPDQAR	2	2	1	E7DP92	M2(Oxidation)	0	8.66379e+07	0.001	0.3748	1.46184	4	2662.25	-12.8427	91.0105	1
	Medium	TEPGLEEVGDMEQK	2	1	1	E7DP92		0	8.15719e+07	0.023	0.5837	0.68618	3	1561.71	0.189634	47.4409	0
F1CGU7	Toll-like receptor 4 (Fragment) OS=Capra hircus OX=9925 GN=TLR4 PE=2 SV=1 - [F1CGU7_CAPHI]	0	2.65	2	1	1	5	5.42442e+07	641	73.203	7.32764
	A2	Sequence	# PSMs	# Proteins	# Protein Groups	Protein Group Accessions	Modifications	ΔCn	Area	q-Value	PEP	XCorr	Charge	MH+ [Da]	ΔM [ppm]	RT [min]	# Missed Cleavages
	High	LNGLTLRSNFNSLHVmK	5	2	1	F1CGU7	M16(Oxidation)	0	5.42442e+07	0.004	0.453	1.30485	3	1960.01	-15.8229	60.9933	1
H9TU41	PHD finger protein 3 (Fragment) OS=Capra hircus OX=9925 GN=PHF3 PE=2 SV=1 - [H9TU41_CAPHI]	0	23.23	1	1	1	1		99	11.2586	8.71924
	A2	Sequence	# PSMs	# Proteins	# Protein Groups	Protein Group Accessions	Modifications	ΔCn	Area	q-Value	PEP	XCorr	Charge	MH+ [Da]	ΔM [ppm]	RT [min]	# Missed Cleavages
	Medium	RSSKSFSLDEPPLFIPDNIATVK	1	1	1	H9TU41		0	0	0.029	0.6131	1.18655	4	2561.41	18.1588	64.5403	2
G1DGD9	Latexin OS=Capra hircus OX=9925 GN=LXN PE=2 SV=1 - [G1DGD9_CAPHI]	0	10.36	1	1	1	2	9.91699e+06	222	25.5579	5.99854
	A2	Sequence	# PSMs	# Proteins	# Protein Groups	Protein Group Accessions	Modifications	ΔCn	Area	q-Value	PEP	XCorr	Charge	MH+ [Da]	ΔM [ppm]	RT [min]	# Missed Cleavages
	High	EPLEAQNIPDSFGNVPPEmKPVR	2	1	1	G1DGD9	M19(Oxidation)	0	9.91699e+06	0.002	0.3812	0.625028	3	2580.3	8.39536	129.133	0
A0A023R978	Hypoxia inducible factor 1 alpha OS=Capra hircus OX=9925 GN=HIF1A PE=2 SV=1 - [A0A023R978_CAPHI]	0	2.07	4	1	1	2	3.0805e+07	823	92.0394	5.23682
	A2	Sequence	# PSMs	# Proteins	# Protein Groups	Protein Group Accessions	Modifications	ΔCn	Area	q-Value	PEP	XCorr	Charge	MH+ [Da]	ΔM [ppm]	RT [min]	# Missed Cleavages
	Medium	THHDMFTKGQVTTGQYR	2	4	1	A0A023R978		0	3.0805e+07	0.016	0.555	0.238369	3	2006.96	5.65017	104.932	1
G1DFS5	Glucosaminyl (N-acetyl) transferase 2 I-branching enzyme OS=Capra hircus OX=9925 GN=GCNT2 PE=2 SV=1 - [G1DFS5_CAPHI]	0	4.49	1	1	1	1	7.49252e+06	401	45.6492	8.70459
	A2	Sequence	# PSMs	# Proteins	# Protein Groups	Protein Group Accessions	Modifications	ΔCn	Area	q-Value	PEP	XCorr	Charge	MH+ [Da]	ΔM [ppm]	RT [min]	# Missed Cleavages
	Medium	DLVASEVPWKYILNTcGR	1	1	1	G1DFS5	C16(Methylthio)	0	7.49252e+06	0.041	0.6489	0.701887	3	2110.09	18.9041	132.203	1
V5TAV8	RanBP9 (Fragment) OS=Capra hircus OX=9925 PE=2 SV=1 - [V5TAV8_CAPHI]	0	5.99	1	1	1	1	5.22692e+07	334	36.5867	6.69775
	A2	Sequence	# PSMs	# Proteins	# Protein Groups	Protein Group Accessions	Modifications	ΔCn	Area	q-Value	PEP	XCorr	Charge	MH+ [Da]	ΔM [ppm]	RT [min]	# Missed Cleavages
	Medium	QPPLALAmGQATQcLGLmAR	1	1	1	V5TAV8	M8(Oxidation); C14(Methylthio); M18(Oxidation)	0	5.22692e+07	0.021	0.5747	1.0388	3	2148.01	-16.449	123.147	0
G1DGF7	FMR1-interacting protein 1 OS=Capra hircus OX=9925 GN=CYFIP1 PE=2 SV=1 - [G1DGF7_CAPHI]	0	2.16	1	1	1	1	1.01263e+08	1252	143.812	7.2251
	A2	Sequence	# PSMs	# Proteins	# Protein Groups	Protein Group Accessions	Modifications	ΔCn	Area	q-Value	PEP	XCorr	Charge	MH+ [Da]	ΔM [ppm]	RT [min]	# Missed Cleavages
	Medium	QAYVYPPLLTFGETLQQccDLSQLWFR	1	1	1	G1DGF7	C18(Methylthio); C19(Methylthio)	0	1.01263e+08	0.03	0.6155	0.287069	3	3311.52	-7.10697	99.6451	0
A9LM09	RAB1A-like protein OS=Capra hircus OX=9925 PE=2 SV=1 - [A9LM09_CAPHI]	0	8.07	2	1	1	5	1.91163e+07	161	17.5798	5.60498
	A2	Sequence	# PSMs	# Proteins	# Protein Groups	Protein Group Accessions	Modifications	ΔCn	Area	q-Value	PEP	XCorr	Charge	MH+ [Da]	ΔM [ppm]	RT [min]	# Missed Cleavages
	High	RmGPGATAGGAEK	5	2	1	A9LM09	M2(Oxidation)	0	1.91163e+07	0	0.2834	1.49212	3	1218.58	-10.7208	58.5149	1
G1DG84	Hook 3-like protein OS=Capra hircus OX=9925 GN=HOOK3 PE=2 SV=1 - [G1DG84_CAPHI]	0	1.53	1	1	1	3	1.04533e+07	718	83.0365	5.16064
	A2	Sequence	# PSMs	# Proteins	# Protein Groups	Protein Group Accessions	Modifications	ΔCn	Area	q-Value	PEP	XCorr	Charge	MH+ [Da]	ΔM [ppm]	RT [min]	# Missed Cleavages
	High	LEAAKDDYRIR	3	1	1	G1DG84		0	1.04533e+07	0.002	0.3929	1.52387	2	1349.71	-7.62723	53.4003	2
G0Y6T0	Interferon tau BB12 OS=Capra hircus OX=9925 PE=3 SV=1 - [G0Y6T0_CAPHI]	0	19.49	2	1	1	3	6.86313e+07	195	21.9581	6.20166
	A2	Sequence	# PSMs	# Proteins	# Protein Groups	Protein Group Accessions	Modifications	ΔCn	Area	q-Value	PEP	XCorr	Charge	MH+ [Da]	ΔM [ppm]	RT [min]	# Missed Cleavages
	High	DFAFPQEMVEGGQLQEAQAISVLHEmLQQSFNVFHPER	3	2	1	G0Y6T0	M26(Oxidation)	0	6.86313e+07	0	0.3233	0.985422	6	4403.05	-7.09754	72.8183	0
D9I5T4	Serine/threonine-protein kinase mTOR OS=Capra hircus OX=9925 GN=mTOR PE=2 SV=1 - [D9I5T4_CAPHI]	0	0.78	1	1	1	1	6.78285e+07	2549	288.463	7.23975
	A2	Sequence	# PSMs	# Proteins	# Protein Groups	Protein Group Accessions	Modifications	ΔCn	Area	q-Value	PEP	XCorr	Charge	MH+ [Da]	ΔM [ppm]	RT [min]	# Missed Cleavages
	Medium	LREGMEEITQQQLVHDKYcK	1	1	1	D9I5T4	C19(Methylthio)	0	6.78285e+07	0.037	0.6371	0.245	3	2494.14	-17.8871	112.1	2
D3KAU4	AMP-activated protein kinase gamma 3 non-catalytic subunit OS=Capra hircus OX=9925 GN=PRKAG3 PE=2 SV=1 - [D3KAU4_CAPHI]	0	4.09	1	1	1	1	2.05059e+08	464	50.9775	5.2749
	A2	Sequence	# PSMs	# Proteins	# Protein Groups	Protein Group Accessions	Modifications	ΔCn	Area	q-Value	PEP	XCorr	Charge	MH+ [Da]	ΔM [ppm]	RT [min]	# Missed Cleavages
	Medium	AFFALVANGVRAAPLWDSK	1	1	1	D3KAU4		0	2.05059e+08	0.038	0.641	0.959914	2	2033.06	-19.7403	85.8275	1
E2DI32	Somatostatin receptor 1 (Fragment) OS=Capra hircus OX=9925 GN=SSTR1 PE=3 SV=1 - [E2DI32_CAPHI]	0	7.47	1	1	1	3	2.36515e+07	281	31.5775	8.80713
	A2	Sequence	# PSMs	# Proteins	# Protein Groups	Protein Group Accessions	Modifications	ΔCn	Area	q-Value	PEP	XCorr	Charge	MH+ [Da]	ΔM [ppm]	RT [min]	# Missed Cleavages
	Medium	TAANSDGTVAcNMLMPEPAQR	3	1	1	E2DI32	C11(Methylthio)	0	2.36515e+07	0.015	0.5512	0.596289	3	2222.92	-18.5937	41.8815	0
A0A075D2D5	Capra hircus Akirin 2 mRNA OS=Capra hircus OX=9925 PE=2 SV=1 - [A0A075D2D5_CAPHI]	0	5.21	1	1	1	1		192	21.5959	8.73389
	A2	Sequence	# PSMs	# Proteins	# Protein Groups	Protein Group Accessions	Modifications	ΔCn	Area	q-Value	PEP	XCorr	Charge	MH+ [Da]	ΔM [ppm]	RT [min]	# Missed Cleavages
	Medium	LAEQYDAFVK	1	1	1	A0A075D2D5		0	0	0.026	0.6057	0.0532682	3	1183.58	-19.5803	192.717	0
B3VHM9	Albumin (Fragment) OS=Capra hircus OX=9925 PE=1 SV=1 - [B3VHM9_CAPHI]	0	3.09	1	1	1	1	24959071	583	66.2698	5.85889
	A2	Sequence	# PSMs	# Proteins	# Protein Groups	Protein Group Accessions	Modifications	ΔCn	Area	q-Value	PEP	XCorr	Charge	MH+ [Da]	ΔM [ppm]	RT [min]	# Missed Cleavages
	High	DAVPENLPPLTADFAEDK	1	1	1	B3VHM9		0	24959071	0.002	0.4171	1.75054	4	1941.96	6.28142	51.809	0
F4Z1V3	SP1 transcription factor OS=Capra hircus OX=9925 GN=SP1 PE=2 SV=1 - [F4Z1V3_CAPHI]	0	2.93	1	1	1	1	5.22692e+07	786	80.7906	7.51807
	A2	Sequence	# PSMs	# Proteins	# Protein Groups	Protein Group Accessions	Modifications	ΔCn	Area	q-Value	PEP	XCorr	Charge	MH+ [Da]	ΔM [ppm]	RT [min]	# Missed Cleavages
	Medium	IEKGVGGNNGGNGNGSGAFSQAR	1	1	1	F4Z1V3		0	5.22692e+07	0.031	0.6221	1.09067	3	2148.01	-4.54912	123.134	1
G3ETQ7	HSP60 (Fragment) OS=Capra hircus OX=9925 PE=2 SV=1 - [G3ETQ7_CAPHI]	0	52.5	1	1	1	3		40	4.0832	8.73389
	A2	Sequence	# PSMs	# Proteins	# Protein Groups	Protein Group Accessions	Modifications	ΔCn	Area	q-Value	PEP	XCorr	Charge	MH+ [Da]	ΔM [ppm]	RT [min]	# Missed Cleavages
	High	ALMLQGVDLLADAVAVTMGPK	3	1	1	G3ETQ7		0	0	0	0.286	0.241809	3	2113.14	1.60863	152.318	0
G1DFZ8	Programmed cell death protein 4 OS=Capra hircus OX=9925 GN=PDCD4 PE=2 SV=1 - [G1DFZ8_CAPHI]	0	5.33	1	1	1	1	5.33998e+07	469	51.9751	5.26221
	A2	Sequence	# PSMs	# Proteins	# Protein Groups	Protein Group Accessions	Modifications	ΔCn	Area	q-Value	PEP	XCorr	Charge	MH+ [Da]	ΔM [ppm]	RT [min]	# Missed Cleavages
	Medium	KGGAGGKGVWGTPGQVYDVEEVDVR	1	1	1	G1DFZ8		0	5.33998e+07	0.031	0.6199	0.248333	3	2560.25	-11.6706	62.0301	2
G1DG36	Leucine zipper putative tumor suppressor 2 OS=Capra hircus OX=9925 GN=LZTS2 PE=2 SV=1 - [G1DG36_CAPHI]	0	1.88	1	1	1	2	1.13417e+07	637	68.9893	9.01221
	A2	Sequence	# PSMs	# Proteins	# Protein Groups	Protein Group Accessions	Modifications	ΔCn	Area	q-Value	PEP	XCorr	Charge	MH+ [Da]	ΔM [ppm]	RT [min]	# Missed Cleavages
	Medium	GARAALRVSEGR	2	1	1	G1DG36		0	1.13417e+07	0.011	0.5129	1.00394	2	1242.68	-18.4168	54.0949	2
G1DGE9	HIG1 domain family member 1D OS=Capra hircus OX=9925 GN=HIGD1D PE=2 SV=1 - [G1DGE9_CAPHI]	0	26.88	1	1	1	2	5.76366e+07	93	10.3363	9.62744
	A2	Sequence	# PSMs	# Proteins	# Protein Groups	Protein Group Accessions	Modifications	ΔCn	Area	q-Value	PEP	XCorr	Charge	MH+ [Da]	ΔM [ppm]	RT [min]	# Missed Cleavages
	Medium	VAAPGFVVGAmTLGMGYSLYQEFWR	2	1	1	G1DGE9	M11(Oxidation)	0	5.76366e+07	0.026	0.6076	0.976952	3	2766.29	-19.1819	78.7531	0
Q95169	Chloride channel protein (Fragment) OS=Capra hircus OX=9925 PE=2 SV=1 - [Q95169_CAPHI]	0	1.74	1	1	1	9	1.32191e+07	977	107.824	6.11279
	A2	Sequence	# PSMs	# Proteins	# Protein Groups	Protein Group Accessions	Modifications	ΔCn	Area	q-Value	PEP	XCorr	Charge	MH+ [Da]	ΔM [ppm]	RT [min]	# Missed Cleavages
	High	EGPFVHIASIcAAILSK	9	1	1	Q95169	C11(Methylthio)	0	1.32191e+07	0.003	0.4309	0.985065	3	1801.91	-12.4413	44.205	0
G1DGA5	DNA-directed RNA polymerase II subunit G OS=Capra hircus OX=9925 GN=POLR2G PE=2 SV=1 - [G1DGA5_CAPHI]	0	9.88	1	1	1	1	1.66291e+07	172	19.0778	5.97314
	A2	Sequence	# PSMs	# Proteins	# Protein Groups	Protein Group Accessions	Modifications	ΔCn	Area	q-Value	PEP	XCorr	Charge	MH+ [Da]	ΔM [ppm]	RT [min]	# Missed Cleavages
	Medium	TMDEDIVIQQDDEIRLK	1	1	1	G1DGA5		0	1.66291e+07	0.023	0.5849	0.490417	3	2061	-9.31367	99.0079	1
Q0GC31	Homeobox protein OS=Capra hircus OX=9925 GN=Hoxc9 PE=3 SV=1 - [Q0GC31_CAPHI]	0	10.38	1	1	1	2	9.04585e+06	260	29.1694	9.0415
	A2	Sequence	# PSMs	# Proteins	# Protein Groups	Protein Group Accessions	Modifications	ΔCn	Area	q-Value	PEP	XCorr	Charge	MH+ [Da]	ΔM [ppm]	RT [min]	# Missed Cleavages
	Medium	mSATGPISNYYVDSLISHDNEDLLASR	2	1	1	Q0GC31	M1(Oxidation)	0	9.04585e+06	0.033	0.6275	0.90421	3	2984.38	-4.68174	129.014	0
Q2HXS0	Acetyl coenzyme A carboxylase alpha (Fragment) OS=Capra hircus OX=9925 GN=ACACA PE=2 SV=1 - [Q2HXS0_CAPHI]	0	1.26	1	1	1	1	888926	1832	206.28	6.39209
	A2	Sequence	# PSMs	# Proteins	# Protein Groups	Protein Group Accessions	Modifications	ΔCn	Area	q-Value	PEP	XCorr	Charge	MH+ [Da]	ΔM [ppm]	RT [min]	# Missed Cleavages
	Medium	VQQAELHTGSLPRIQSTALRGEK	1	1	1	Q2HXS0		0	888926	0.024	0.5912	0.229214	3	2519.32	-19.2522	145.75	2
G1DFP5	Non-specific serine/threonine protein kinase OS=Capra hircus OX=9925 GN=PAK6 PE=2 SV=1 - [G1DFP5_CAPHI]	0	3.67	1	1	1	1	1.53277e+07	681	74.0646	9.78857
	A2	Sequence	# PSMs	# Proteins	# Protein Groups	Protein Group Accessions	Modifications	ΔCn	Area	q-Value	PEP	XCorr	Charge	MH+ [Da]	ΔM [ppm]	RT [min]	# Missed Cleavages
	Medium	GAPRLLLDSYVKIGEGSTGIVcLAR	1	1	1	G1DFP5	C22(Methylthio)	0	1.53277e+07	0.031	0.6205	0.383769	3	2634.4	-3.83936	125.467	2
G1DFR5	Proline-rich protein 3 OS=Capra hircus OX=9925 GN=PRR3 PE=2 SV=1 - [G1DFR5_CAPHI]	0	14.69	1	1	1	2	1.10257e+08	143	15.5249	10.5796
	A2	Sequence	# PSMs	# Proteins	# Protein Groups	Protein Group Accessions	Modifications	ΔCn	Area	q-Value	PEP	XCorr	Charge	MH+ [Da]	ΔM [ppm]	RT [min]	# Missed Cleavages
	High	GWWGVNAEPPFPGPGHGGPSR	2	1	1	G1DFR5		0	1.10257e+08	0	0.3374	1.72417	3	2159.05	11.3754	103.978	0
G1DGA2	Galactosylgalactosylxylosylprotein 3-beta-glucuronosyltransferase OS=Capra hircus OX=9925 GN=B3GAT3 PE=2 SV=1 - [G1DGA2_CAPHI]	0	4.48	1	1	1	1	4.27792e+07	335	36.8426	9.42236
	A2	Sequence	# PSMs	# Proteins	# Protein Groups	Protein Group Accessions	Modifications	ΔCn	Area	q-Value	PEP	XCorr	Charge	MH+ [Da]	ΔM [ppm]	RT [min]	# Missed Cleavages
	Medium	GHLESSLLSRLVDPK	1	1	1	G1DGA2		0	4.27792e+07	0.039	0.6471	0.975633	3	1650.89	-17.9114	51.4814	1
G1DGD1	RAB30 OS=Capra hircus OX=9925 GN=RAB30 PE=2 SV=1 - [G1DGD1_CAPHI]	0	11.82	1	1	1	1	5.54038e+06	203	23.0396	5.04639
	A2	Sequence	# PSMs	# Proteins	# Protein Groups	Protein Group Accessions	Modifications	ΔCn	Area	q-Value	PEP	XCorr	Charge	MH+ [Da]	ΔM [ppm]	RT [min]	# Missed Cleavages
	Medium	EVSQQRAEEFSEAQDMYYLETSAK	1	1	1	G1DGD1		0	5.54038e+06	0.028	0.6109	1.1188	4	2839.23	-16.1494	43.0626	1
A0A1I9WVP4	Protein Wnt OS=Capra hircus OX=9925 PE=2 SV=1 - [A0A1I9WVP4_CAPHI]	0	2.81	1	1	1	1		391	43.0275	9.17334
	A2	Sequence	# PSMs	# Proteins	# Protein Groups	Protein Group Accessions	Modifications	ΔCn	Area	q-Value	PEP	XCorr	Charge	MH+ [Da]	ΔM [ppm]	RT [min]	# Missed Cleavages
	High	WNcSALEGGGR	1	1	1	A0A1I9WVP4	C3(Methylthio)	0	0	0.002	0.4153	0.24194	3	1195.48	-18.4025	187.31	0
A0A0M4FDR0	Caspase-1-like protein OS=Capra hircus OX=9925 GN=LOC102191717 PE=2 SV=1 - [A0A0M4FDR0_CAPHI]	0	7.44	4	2	2	2	2.65651e+07	403	45.3074	7.32764
	A2	Sequence	# PSMs	# Proteins	# Protein Groups	Protein Group Accessions	Modifications	ΔCn	Area	q-Value	PEP	XCorr	Charge	MH+ [Da]	ΔM [ppm]	RT [min]	# Missed Cleavages
	Medium	ENLTASEMILELK	1	4	1	A0A0M4FDR0		0	2.98692e+07	0.018	0.5617	0.691608	2	1490.75	-16.0522	68.2695	0
	Medium	FSFELPDGKVQMPTAER	1	2	1	A0A0M4FDR0		0	2.32609e+07	0.03	0.6182	0.658711	3	1951.95	-2.1807	76.0859	1
A0A142BWQ6	Methylcytosine dioxygenase isoform X1 OS=Capra hircus OX=9925 GN=TET1 PE=2 SV=1 - [A0A142BWQ6_CAPHI]	0	0.88	1	1	1	1	2.0125e+07	2168	239.527	8.01611
	A2	Sequence	# PSMs	# Proteins	# Protein Groups	Protein Group Accessions	Modifications	ΔCn	Area	q-Value	PEP	XCorr	Charge	MH+ [Da]	ΔM [ppm]	RT [min]	# Missed Cleavages
	High	DKGPYYTHLGAGPSVAAVR	1	1	1	A0A142BWQ6		0	2.0125e+07	0.007	0.4708	0.83878	3	1958.98	-12.7876	107.635	1
A0A0X9TLP3	DNA meiotic recombinase 1 OS=Capra hircus OX=9925 GN=DMC1 PE=2 SV=1 - [A0A0X9TLP3_CAPHI]	0	6.16	1	1	1	1	7.34331e+07	341	37.9916	7.54736
	A2	Sequence	# PSMs	# Proteins	# Protein Groups	Protein Group Accessions	Modifications	ΔCn	Area	q-Value	PEP	XCorr	Charge	MH+ [Da]	ΔM [ppm]	RT [min]	# Missed Cleavages
	Medium	IIFIDTENTFRPDRLRDIADR	1	1	1	A0A0X9TLP3		0	7.34331e+07	0.048	0.6614	0.352259	3	2576.31	-19.1519	106.551	2
A0A2H4H7K4	Visfatin OS=Capra hircus OX=9925 GN=NAMPT PE=2 SV=1 - [A0A2H4H7K4_CAPHI]	0	3.87	1	1	1	1	6.26864e+06	491	55.3205	7.18115
	A2	Sequence	# PSMs	# Proteins	# Protein Groups	Protein Group Accessions	Modifications	ΔCn	Area	q-Value	PEP	XCorr	Charge	MH+ [Da]	ΔM [ppm]	RT [min]	# Missed Cleavages
	High	mNAAAEAEFNILLATDSYK	1	1	1	A0A2H4H7K4	M1(Oxidation)	0	6.26864e+06	0.002	0.4034	0.629513	3	2087.97	-13.2903	121.032	0
A0A0M5JKW0	Putative interferon-activable protein 203 OS=Capra hircus OX=9925 GN=LOC102173932 PE=2 SV=1 - [A0A0M5JKW0_CAPHI]	0	2.5	1	1	1	1		521	58.2895	9.53955
	A2	Sequence	# PSMs	# Proteins	# Protein Groups	Protein Group Accessions	Modifications	ΔCn	Area	q-Value	PEP	XCorr	Charge	MH+ [Da]	ΔM [ppm]	RT [min]	# Missed Cleavages
	Medium	KWVYNEFIYYEIR	1	1	1	A0A0M5JKW0		0	0	0.037	0.6383	0.572757	3	1822.92	3.43363	47.2361	1
A0A172QFK4	Kruppel-like factor 10 OS=Capra hircus OX=9925 GN=KLF10 PE=2 SV=1 - [A0A172QFK4_CAPHI]	0	8.09	1	1	1	1	1.09662e+07	482	52.8586	9.15869
	A2	Sequence	# PSMs	# Proteins	# Protein Groups	Protein Group Accessions	Modifications	ΔCn	Area	q-Value	PEP	XCorr	Charge	MH+ [Da]	ΔM [ppm]	RT [min]	# Missed Cleavages
	Medium	DTEADVEEKPSPAALYDFPmPSSETVIcRPQPAPASPQK	1	1	1	A0A172QFK4	M20(Oxidation); C28(Methylthio)	0	1.09662e+07	0.021	0.5759	0.602351	5	4260.92	-14.2504	45.5791	0

## Sheet: D20 3rd
Accession	Description	Score	Coverage	# Proteins	# Unique Peptides	# Peptides	# PSMs	Area	# AAs	MW [kDa]	calc. pI
P33049	Alpha-S2-casein OS=Capra hircus OX=9925 GN=CSN1S2 PE=2 SV=1 - [CASA2_CAPHI]	653.15	25.11	3	8	8	488	3.18405e+08	223	26.3723	8.17725
	A2	Sequence	# PSMs	# Proteins	# Protein Groups	Protein Group Accessions	Modifications	ΔCn	Area	q-Value	PEP	XCorr	Charge	MH+ [Da]	ΔM [ppm]	RT [min]	# Missed Cleavages
	High	AMKPWTQPKTNAIPYVR	38	2	1	P33049		0	1.93199e+07	0	4.127e-12	3.63012	3	2001.07	-0.0932894	57.8655	1
	High	NAGPFTPTVNR	50	2	1	P33049		0	1.24959e+08	0	4.306e-09	3.45574	2	1173.6	-0.0251214	42.3668	0
	High	ALNEINQFYQK	16	2	1	P33049		0	2.16526e+07	0	1.129e-07	3.40867	2	1367.7	0.215698	61.5677	0
	High	TVDQHQKAMKPWTQPK	20	2	1	P33049		0	1.07741e+07	0	3.115e-08	3.15445	4	1922.99	-0.312201	32.9491	1
	High	TNAIPYVRYL	91	2	1	P33049		0	6.33212e+08	0	1.513e-05	2.78284	2	1209.66	-0.215089	81.6617	1
	High	TNAIPYVR	63	2	1	P33049		0	1.97044e+08	0	3.625e-05	2.73025	2	933.515	-0.223942	44.5336	0
	High	AMKPWTQPK	193	2	1	P33049		0	4.82454e+07	0	1.455e-05	2.11831	3	1086.59	7.96707	28.2815	0
	High	FAWPQYLK	14	2	1	P33049		0	2.60744e+07	0	3.083e-06	2.10883	2	1052.56	-0.200804	82.2977	0
	High	AmKPWTQPK	3	2	1	P33049	M2(Oxidation)	0	368492	0.003	0.1252	0.638784	3	1102.58	5.59918	23.0036	0
A0SWR2	Kappa casein (Fragment) OS=Capra hircus OX=9925 GN=CSN3 PE=4 SV=1 - [A0SWR2_CAPHI]	347.099	32.62	48	4	4	142	4.93089e+07	141	15.9611	7.88428
	A2	Sequence	# PSMs	# Proteins	# Protein Groups	Protein Group Accessions	Modifications	ΔCn	Area	q-Value	PEP	XCorr	Charge	MH+ [Da]	ΔM [ppm]	RT [min]	# Missed Cleavages
	High	SPAQTLQWQVLPNTVPAK	77	45	1	A0SWR2		0	9.60063e+07	0	3.06811e-15	5.03956	2	1978.08	1.42437	83.0542	0
	High	YPSYGLNYYR	7	4	1	A0SWR2		0	2.51529e+07	0	5.082e-08	3.14104	2	1295.61	0.757646	63.1269	0
	High	YIPIQYVLSR	42	26	1	A0SWR2		0	2.67674e+07	0	5.433e-08	2.69384	2	1251.71	0.317355	86.2972	0
	High	FFDDKIAK	16	26	1	A0SWR2		0	1.94023e+07	0	6.879e-06	2.27597	2	983.52	0.113561	40.7626	1
A0A0P0EVY5	Alpha S1 casein (Fragment) OS=Capra hircus OX=9925 GN=CSN1S1 PE=2 SV=1 - [A0A0P0EVY5_CAPHI]	288.373	16.51	16	5	5	156	2.66024e+07	212	23.9871	5.2749
	A2	Sequence	# PSMs	# Proteins	# Protein Groups	Protein Group Accessions	Modifications	ΔCn	Area	q-Value	PEP	XCorr	Charge	MH+ [Da]	ΔM [ppm]	RT [min]	# Missed Cleavages
	High	KYNVPQLEIVPK	33	5	1	A0A0P0EVY5		0	2.72751e+07	0	5.867e-08	4.39382	3	1427.83	-0.0522396	64.152	1
	High	FVVAPFPEVFR	23	15	1	A0A0P0EVY5		0	7.49294e+06	0	6.804e-10	3.04424	2	1307.71	0.114741	102.364	0
	High	YIQKEDVPSER	74	11	1	A0A0P0EVY5		0	7.57012e+06	0	1.879e-07	2.93807	3	1363.68	-0.735162	24.4755	1
	High	FVVAPFPEVFRK	13	15	1	A0A0P0EVY5		0	2.96782e+06	0	0.0002422	2.56634	3	1435.81	0.371939	85.4627	1
	High	YNVPQLEIVPK	13	5	1	A0A0P0EVY5		0	4.4962e+07	0	0.008675	1.84185	2	1299.73	0.375055	75.7261	0
Q95L76	Beta-casein OS=Capra hircus OX=9925 GN=csn2 PE=3 SV=1 - [Q95L76_CAPHI]	177.174	25.11	3	1	6	169	3.70207e+07	223	24.9763	5.35107
	A2	Sequence	# PSMs	# Proteins	# Protein Groups	Protein Group Accessions	Modifications	ΔCn	Area	q-Value	PEP	XCorr	Charge	MH+ [Da]	ΔM [ppm]	RT [min]	# Missed Cleavages
	High	FQSEEQQQTEDELQDK	9	4	2	P33048;Q95L76		0	1.78292e+07	0	3.299e-12	4.06268	2	1981.86	0.810263	42.4727	0
	High	YPVEPFTESQSLTLTDVEK	15	5	2	P33048;Q95L76		0	9.44335e+06	0	4.471e-09	3.27312	2	2183.08	0.776306	89.6694	0
	High	VLPVPQKVVPQR	38	2	1	Q95L76		0	4.2121e+07	0	3.493e-09	3.13481	3	1359.85	0.23935	46.609	1
	High	IEKFQSEEQQQTEDELQDK	13	4	2	P33048;Q95L76		0	1.4314e+07	0	9.828e-09	2.97381	3	2352.09	0.693883	46.2648	1
	High	VLPVPQK	68	4	2	P33048;Q95L76		0	4.94608e+07	0	0.0002516	2.07567	2	780.503	6.97135	29.7401	0
	High	EMPFPK	26	4	2	P33048;Q95L76		0	1.94802e+07	0	0.00148	1.5192	2	748.37	0.0659375	41.7834	0
P33048	Beta-casein OS=Capra hircus OX=9925 GN=CSN2 PE=2 SV=1 - [CASB_CAPHI]	131.027	25.23	3	1	6	144	4.07173e+07	222	24.8492	5.35107
	A2	Sequence	# PSMs	# Proteins	# Protein Groups	Protein Group Accessions	Modifications	ΔCn	Area	q-Value	PEP	XCorr	Charge	MH+ [Da]	ΔM [ppm]	RT [min]	# Missed Cleavages
	High	FQSEEQQQTEDELQDK	9	4	2	P33048;Q95L76		0	1.78292e+07	0	3.299e-12	4.06268	2	1981.86	0.810263	42.4727	0
	High	YPVEPFTESQSLTLTDVEK	15	5	2	P33048;Q95L76		0	9.44335e+06	0	4.471e-09	3.27312	2	2183.08	0.776306	89.6694	0
	High	IEKFQSEEQQQTEDELQDK	13	4	2	P33048;Q95L76		0	1.4314e+07	0	9.828e-09	2.97381	3	2352.09	0.693883	46.2648	1
	High	VLPVPQKAVPQR	13	2	1	P33048		0	53210841	0	1.124e-07	2.67068	3	1331.82	0.213188	39.3996	1
	High	VLPVPQK	68	4	2	P33048;Q95L76		0	4.94608e+07	0	0.0002516	2.07567	2	780.503	6.97135	29.7401	0
	High	EMPFPK	26	4	2	P33048;Q95L76		0	1.94802e+07	0	0.00148	1.5192	2	748.37	0.0659375	41.7834	0
B3VHM9	Albumin (Fragment) OS=Capra hircus OX=9925 PE=1 SV=1 - [B3VHM9_CAPHI]	85.682	2.57	1	1	1	24	20108203	583	66.2698	5.85889
	A2	Sequence	# PSMs	# Proteins	# Protein Groups	Protein Group Accessions	Modifications	ΔCn	Area	q-Value	PEP	XCorr	Charge	MH+ [Da]	ΔM [ppm]	RT [min]	# Missed Cleavages
	High	KAPQVSTPTLVEISR	24	1	1	B3VHM9		0	20108203	0	5.268e-10	4.68939	3	1625.92	-0.574157	56.9905	1
C5IZH4	Heat shock protein 70.1 OS=Capra hircus OX=9925 GN=HSP70.1 PE=2 SV=1 - [C5IZH4_CAPHI]	57.9326	3.9	15	2	2	25	1.18176e+07	641	70.1471	5.8208
	A2	Sequence	# PSMs	# Proteins	# Protein Groups	Protein Group Accessions	Modifications	ΔCn	Area	q-Value	PEP	XCorr	Charge	MH+ [Da]	ΔM [ppm]	RT [min]	# Missed Cleavages
	High	VEIIANDQGNR	23	15	1	C5IZH4		0	1.48713e+07	0	1.875e-09	2.93936	2	1228.63	-0.00158179	31.8817	0
	High	AQIHDLVLVGGSTR	2	5	1	C5IZH4		0	8.76388e+06	0	0.03379	2.49061	3	1465.81	-0.286237	55.6875	0
I6W7A2	Beta-actin OS=Capra hircus OX=9925 GN=ACTB PE=2 SV=1 - [I6W7A2_CAPHI]	52.2054	9.33	5	3	3	30	1.58213e+07	375	41.5657	5.70654
	A2	Sequence	# PSMs	# Proteins	# Protein Groups	Protein Group Accessions	Modifications	ΔCn	Area	q-Value	PEP	XCorr	Charge	MH+ [Da]	ΔM [ppm]	RT [min]	# Missed Cleavages
	High	VAPEEHPVLLTEAPLNPK	19	4	1	I6W7A2		0	3.20738e+07	0	3.911e-12	3.29174	3	1954.06	0.0240588	65.1378	0
	High	GYSFTTTAER	6	3	1	I6W7A2		0	1.09775e+07	0	1.487e-06	2.26697	2	1132.53	0.0563676	41.1664	0
	High	IIAPPER	5	2	1	I6W7A2		0	4.41275e+06	0	5.687e-05	1.90024	2	795.472	-0.183203	27.6499	0
A5YVE0	Melanoma-associated antigen-like protein OS=Capra hircus OX=9925 PE=2 SV=1 - [A5YVE0_CAPHI]	40.9789	1.87	1	1	1	34	8.51651e+07	588	63.1005	9.37842
	A2	Sequence	# PSMs	# Proteins	# Protein Groups	Protein Group Accessions	Modifications	ΔCn	Area	q-Value	PEP	XCorr	Charge	MH+ [Da]	ΔM [ppm]	RT [min]	# Missed Cleavages
	High	SSEAVIWEVLR	34	1	1	A5YVE0		0	8.51651e+07	0	0.04259	1.7649	2	1288.7	8.60548	62.2522	0
B2YKY6	Beta-lactoglobulin (Fragment) OS=Capra hircus OX=9925 GN=BLG PE=3 SV=1 - [B2YKY6_CAPHI]	13.5982	23.94	3	3	3	49	1.50098e+07	71	8.19318	5.09717
	A2	Sequence	# PSMs	# Proteins	# Protein Groups	Protein Group Accessions	Modifications	ΔCn	Area	q-Value	PEP	XCorr	Charge	MH+ [Da]	ΔM [ppm]	RT [min]	# Missed Cleavages
	High	VLVLDTDYK	1	3	1	B2YKY6		0	1.21843e+07	0	1.146e-06	2.18742	2	1065.58	-0.345643	59.0794	0
	High	ALPMHIR	47	3	1	B2YKY6		0	2.68937e+07	0	4.105e-05	2.11019	2	837.476	-0.0422004	35.9298	0
	High	VLVLDTDYKK	1	3	1	B2YKY6		0	5.95149e+06	0	0.03751	1.44912	2	1193.68	0.203358	45.2841	1
G1DFU5	Heat shock protein HSP 90-beta OS=Capra hircus OX=9925 GN=HSP90AB1 PE=2 SV=1 - [G1DFU5_CAPHI]	9.80768	2.62	2	2	2	14	8.37085e+06	724	82.8718	5.04639
	A2	Sequence	# PSMs	# Proteins	# Protein Groups	Protein Group Accessions	Modifications	ΔCn	Area	q-Value	PEP	XCorr	Charge	MH+ [Da]	ΔM [ppm]	RT [min]	# Missed Cleavages
	High	LAYNEEQIHKFDK	1	1	1	A0A172PA89		0	2.33565e+06	0.002	0.09274	0.957812	3	1634.79	-16.7607	54.481	1
Q9TTX4	Pregnancy-associated glycoprotein-2 OS=Capra hircus OX=9925 GN=PAG-2 PE=2 SV=1 - [Q9TTX4_CAPHI]	1.97703	0.53	3	1	1	1		1896	209.459	6.85889
	A2	Sequence	# PSMs	# Proteins	# Protein Groups	Protein Group Accessions	Modifications	ΔCn	Area	q-Value	PEP	XCorr	Charge	MH+ [Da]	ΔM [ppm]	RT [min]	# Missed Cleavages
	High	YIDQEELNK	13	2	1	G1DFU5		0	8.95145e+06	0	1.221e-06	2.18242	2	1151.56	-0.337442	32.9934	0
	High	EDQTEYLEER	1	1	1	G1DFU5		0	7.79026e+06	0	0.04951	1.32763	2	1311.57	0.304062	39.5036	0
G1DFN6	Heterogeneous nuclear ribonucleoproteins C1/C2 OS=Capra hircus OX=9925 GN=HNRNPC PE=2 SV=1 - [G1DFN6_CAPHI]	1.96192	3.74	1	1	1	1	3.76767e+06	294	32.3089	5.17334
	A2	Sequence	# PSMs	# Proteins	# Protein Groups	Protein Group Accessions	Modifications	ΔCn	Area	q-Value	PEP	XCorr	Charge	MH+ [Da]	ΔM [ppm]	RT [min]	# Missed Cleavages
	High	GFAFVQYVNER	1	1	1	G1DFN6		0	3.76767e+06	0	3.498e-08	1.96192	2	1329.66	0.517468	78.8884	0
A5JSS7	Glycosylation-dependent cell adhesion molecule-1 OS=Capra hircus OX=9925 GN=GLYCAM1 PE=2 SV=1 - [A5JSS7_CAPHI]	1.94154	7.79	2	1	1	5	1.29595e+07	154	17.015	5.35107
	A2	Sequence	# PSMs	# Proteins	# Protein Groups	Protein Group Accessions	Modifications	ΔCn	Area	q-Value	PEP	XCorr	Charge	MH+ [Da]	ΔM [ppm]	RT [min]	# Missed Cleavages
	High	SLFPPASEVVKP	5	2	1	A5JSS7		0	1.29595e+07	0	0.03495	1.25372	2	1270.7	-0.160705	74.6577	0
A5JST1	Eukaryotic translation elongation factor 1 alpha 1 (Fragment) OS=Capra hircus OX=9925 GN=EEF1A1 PE=2 SV=1 - [A5JST1_CAPHI]	1.75971	11.54	1	1	1	1	4.96456e+06	78	8.25745	9.87646
	A2	Sequence	# PSMs	# Proteins	# Protein Groups	Protein Group Accessions	Modifications	ΔCn	Area	q-Value	PEP	XCorr	Charge	MH+ [Da]	ΔM [ppm]	RT [min]	# Missed Cleavages
	High	QTVAVGVIK	1	1	1	A5JST1		0	4.96456e+06	0	5.93e-06	1.75971	2	914.567	0.0797102	40.2233	0
I1W1N3	Ras-related protein Rab-18 OS=Capra hircus OX=9925 GN=RAB18 PE=2 SV=1 - [I1W1N3_CAPHI]	0	2.91	1	1	1	4	3.42225e+06	206	22.9767	5.23682
	A2	Sequence	# PSMs	# Proteins	# Protein Groups	Protein Group Accessions	Modifications	ΔCn	Area	q-Value	PEP	XCorr	Charge	MH+ [Da]	ΔM [ppm]	RT [min]	# Missed Cleavages
	High	RDTFVK	4	1	1	I1W1N3		0	3.42225e+06	0.002	0.05975	0.901019	2	765.433	9.7286	49.3249	1
H9B8T9	Cathepsin B OS=Capra hircus OX=9925 PE=2 SV=1 - [H9B8T9_CAPHI]	0	2.99	1	1	1	19	1.66493e+08	335	36.7572	6.02393
	A2	Sequence	# PSMs	# Proteins	# Protein Groups	Protein Group Accessions	Modifications	ΔCn	Area	q-Value	PEP	XCorr	Charge	MH+ [Da]	ΔM [ppm]	RT [min]	# Missed Cleavages
	High	LcGAILGGPK	19	1	1	H9B8T9	C2(Methylthio)	0	1.66493e+08	0	0.04985	0.749658	2	974.533	17.2753	36.2363	0
B2YKZ1	Stearoyl coenzyme A desaturase (Fragment) OS=Capra hircus OX=9925 GN=SCD PE=3 SV=1 - [B2YKZ1_CAPHI]	0	4.79	4	1	1	17		146	17.1009	9.49561
	A2	Sequence	# PSMs	# Proteins	# Protein Groups	Protein Group Accessions	Modifications	ΔCn	Area	q-Value	PEP	XCorr	Charge	MH+ [Da]	ΔM [ppm]	RT [min]	# Missed Cleavages
	High	LVMFQRR	17	4	1	B2YKZ1		0	0	0	0.003837	0.664835	2	949.538	-1.91219	32.6859	1
G1DG10	Zinc finger protein 3 OS=Capra hircus OX=9925 GN=ZNF3 PE=2 SV=1 - [G1DG10_CAPHI]	0	1.34	1	1	1	6	3.29782e+07	447	50.2664	7.1958
	A2	Sequence	# PSMs	# Proteins	# Protein Groups	Protein Group Accessions	Modifications	ΔCn	Area	q-Value	PEP	XCorr	Charge	MH+ [Da]	ΔM [ppm]	RT [min]	# Missed Cleavages
	High	LEPAQR	6	1	1	G1DG10		0	3.29782e+07	0.001	0.05486	0.183549	2	713.404	13.5026	41.5531	0
Q95KL2	Slow skeletal troponin I isoform (Fragment) OS=Capra hircus OX=9925 PE=2 SV=1 - [Q95KL2_CAPHI]	0	8.33	2	1	1	24	9.85553e+07	108	12.6958	8.5874
	A2	Sequence	# PSMs	# Proteins	# Protein Groups	Protein Group Accessions	Modifications	ΔCn	Area	q-Value	PEP	XCorr	Charge	MH+ [Da]	ΔM [ppm]	RT [min]	# Missed Cleavages
	High	mPEVERKPK	24	2	1	Q95KL2	M1(Oxidation)	0	9.85553e+07	0	0.04436	0.749136	2	1129.58	-18.8347	45.84	1
I3WAE6	HSP27 protein (Fragment) OS=Capra hircus OX=9925 GN=HSP27 PE=2 SV=1 - [I3WAE6_CAPHI]	0	3.83	1	1	1	12	2.87345e+07	183	20.4864	6.69775
	A2	Sequence	# PSMs	# Proteins	# Protein Groups	Protein Group Accessions	Modifications	ΔCn	Area	q-Value	PEP	XCorr	Charge	MH+ [Da]	ΔM [ppm]	RT [min]	# Missed Cleavages
	High	VPFSLLR	12	1	1	I3WAE6		0	2.87345e+07	0.003	0.1563	1.14396	2	831.493	-18.4566	45.3575	0
M9UU16	Insulin-like growth factor binding protein 5 OS=Capra hircus OX=9925 GN=IGFBP-5 PE=2 SV=1 - [M9UU16_CAPHI]	0	9.19	1	1	1	88	5.08364e+08	272	30.3719	8.17725
	A2	Sequence	# PSMs	# Proteins	# Protein Groups	Protein Group Accessions	Modifications	ΔCn	Area	q-Value	PEP	XCorr	Charge	MH+ [Da]	ΔM [ppm]	RT [min]	# Missed Cleavages
	High	IAERDSREHEEPTTSEMAEETYSPK	88	1	1	M9UU16		0	5.08364e+08	0	0.03265	1.45571	4	2922.31	0.465517	67.9602	2
B9VY00	DNA methyltransferase 1 (Fragment) OS=Capra hircus OX=9925 PE=2 SV=1 - [B9VY00_CAPHI]	0	0.7	1	1	1	1	2.89632e+07	1420	160.821	6.91748
	A2	Sequence	# PSMs	# Proteins	# Protein Groups	Protein Group Accessions	Modifications	ΔCn	Area	q-Value	PEP	XCorr	Charge	MH+ [Da]	ΔM [ppm]	RT [min]	# Missed Cleavages
	High	FYFLEAYNAK	1	1	1	B9VY00		0	2.89632e+07	0	0.03773	0.831996	2	1265.64	16.8086	41.1524	0
J7F5B7	Alpha-mannosidase OS=Capra hircus OX=9925 GN=MAN2B1 PE=2 SV=1 - [J7F5B7_CAPHI]	0	1.4	1	1	1	9	1.50767e+07	999	112.758	8.30908
	A2	Sequence	# PSMs	# Proteins	# Protein Groups	Protein Group Accessions	Modifications	ΔCn	Area	q-Value	PEP	XCorr	Charge	MH+ [Da]	ΔM [ppm]	RT [min]	# Missed Cleavages
	High	KVRETALQMEQVWR	9	1	1	J7F5B7		0	1.50767e+07	0.003	0.1544	1.21012	3	1773.95	3.72997	56.939	2
A3EY52	Butyrophilin subfamily 1 member A1 OS=Capra hircus OX=9925 GN=BTN1A1 PE=2 SV=1 - [A3EY52_CAPHI]	0	3.23	1	2	2	16	3.81293e+07	526	59.2278	5.21143
	A2	Sequence	# PSMs	# Proteins	# Protein Groups	Protein Group Accessions	Modifications	ΔCn	Area	q-Value	PEP	XCorr	Charge	MH+ [Da]	ΔM [ppm]	RT [min]	# Missed Cleavages
	High	QRRNEFSSK	13	1	1	A3EY52		0	2.24246e+07	0.002	0.07853	1.45805	2	1151.57	-19.4342	28.3876	2
	High	NEFSSKEKLLEELK	3	1	1	A3EY52		0	5.38341e+07	0.003	0.1298	0.638908	3	1693.9	-3.0151	61.9469	2
E1CEV5	Vomeronasal type-1 receptor (Fragment) OS=Capra hircus OX=9925 GN=goatv1r30 PE=3 SV=1 - [E1CEV5_CAPHI]	0	6.41	1	1	1	18	3.18272e+06	312	33.9477	9.5542
	A2	Sequence	# PSMs	# Proteins	# Protein Groups	Protein Group Accessions	Modifications	ΔCn	Area	q-Value	PEP	XCorr	Charge	MH+ [Da]	ΔM [ppm]	RT [min]	# Missed Cleavages
	High	QRVQNVHGINGSSISSAESR	18	1	1	E1CEV5		0	3.18272e+06	0	0.004778	1.10276	4	2126.09	10.5275	26.4037	1
Q1W1D5	Growth hormone receptor (Fragment) OS=Capra hircus OX=9925 GN=GHR PE=4 SV=1 - [Q1W1D5_CAPHI]	0	45.83	3	1	1	39	7.99929e+07	24	2.69268	9.99365
	A2	Sequence	# PSMs	# Proteins	# Protein Groups	Protein Group Accessions	Modifications	ΔCn	Area	q-Value	PEP	XCorr	Charge	MH+ [Da]	ΔM [ppm]	RT [min]	# Missed Cleavages
	High	MLILPPVPVPK	39	3	1	Q1W1D5		0	7.99929e+07	0	0.02611	0.788021	2	1203.75	-6.06436	57.3405	0
A0A0B5CNQ8	Adhesion kinase isoform c OS=Capra hircus OX=9925 GN=FAK PE=2 SV=1 - [A0A0B5CNQ8_CAPHI]	0	0.94	3	1	1	9	1.8799e+07	962	108.673	7.23975
	A2	Sequence	# PSMs	# Proteins	# Protein Groups	Protein Group Accessions	Modifications	ΔCn	Area	q-Value	PEP	XCorr	Charge	MH+ [Da]	ΔM [ppm]	RT [min]	# Missed Cleavages
	High	YmEDSTYYK	9	3	1	A0A0B5CNQ8	M2(Oxidation)	0	1.8799e+07	0.003	0.1813	0.321925	2	1215.51	14.7859	30.0703	0
A0A165VGE3	Gasdermin-B OS=Capra hircus OX=9925 GN=GSDMB PE=2 SV=1 - [A0A165VGE3_CAPHI]	0	2.26	1	1	1	3	6.19714e+07	443	50.1857	5.24951
	A2	Sequence	# PSMs	# Proteins	# Protein Groups	Protein Group Accessions	Modifications	ΔCn	Area	q-Value	PEP	XCorr	Charge	MH+ [Da]	ΔM [ppm]	RT [min]	# Missed Cleavages
	High	MPTVFESITR	3	1	1	A0A165VGE3		0	6.19714e+07	0.003	0.2181	0.537877	2	1180.62	15.0479	55.7259	0
A0A109XWH9	DNA meiotic recombinase 1 transcript variant OS=Capra hircus OX=9925 GN=DMC1 PE=2 SV=1 - [A0A109XWH9_CAPHI]	0	4.36	2	1	1	8	4.46055e+07	298	32.7417	5.71924
	A2	Sequence	# PSMs	# Proteins	# Protein Groups	Protein Group Accessions	Modifications	ΔCn	Area	q-Value	PEP	XCorr	Charge	MH+ [Da]	ΔM [ppm]	RT [min]	# Missed Cleavages
	High	QQKLAQmLSRLQK	8	2	1	A0A109XWH9	M7(Oxidation)	0	4.46055e+07	0	0.01795	1.07292	3	1587.9	1.80734	62.2772	2
A0A172PA89	Serine/threonine-protein kinase TBK1 OS=Capra hircus OX=9925 GN=TBK1 PE=2 SV=1 - [A0A172PA89_CAPHI]	0	1.78	1	1	1	1	2.33565e+06	729	83.5527	6.78564
	A2	Sequence	# PSMs	# Proteins	# Protein Groups	Protein Group Accessions	Modifications	ΔCn	Area	q-Value	PEP	XCorr	Charge	MH+ [Da]	ΔM [ppm]	RT [min]	# Missed Cleavages
	Medium	LNWIPVSQTKSWLITVDR	1	1	1	Q9TTX4		0	0	0.028	0.5993	0.277428	3	1142.6	-17.9595	21.7904	0

## Sheet: D45 1st
Accession	Description	Score	Coverage	# Proteins	# Unique Peptides	# Peptides	# PSMs	Area	# AAs	MW [kDa]	calc. pI
A0SWQ6	Kappa casein (Fragment) OS=Capra hircus OX=9925 GN=CSN3 PE=4 SV=1 - [A0SWQ6_CAPHI]	752.491	49.65	42	1	5	324	9.16006e+08	141	15.971	7.40088
	A2	Sequence	# PSMs	# Proteins	# Protein Groups	Protein Group Accessions	Modifications	ΔCn	Area	q-Value	PEP	XCorr	Charge	MH+ [Da]	ΔM [ppm]	RT [min]	# Missed Cleavages
	High	YPSYGLNYYQQRPVALINNQFLPYPYYAKPVAVR	39	15	1	A0SWQ6		0	1.0549e+08	0	1.851e-05	6.89602	4	4066.1	-0.487762	99.0501	0
	High	SPAQTLQWQVLPNTVPAK	147	45	3	A0SWQ6;K0P7C2;B2Z896		0	1.19389e+09	0	5.815e-07	5.27696	2	1978.08	1.48608	78.5227	0
	High	FFDDKIAKYIPIQYVLSR	2	26	2	A0SWQ6;K0P7C2		0	1.07215e+07	0	3.696e-07	4.89139	3	2216.21	0.678866	100.16	2
	High	YIPIQYVLSR	91	26	2	A0SWQ6;K0P7C2		0	1.37492e+09	0	0.0004639	2.71718	2	1251.71	0.317355	79.7681	0
	High	FFDDKIAK	45	26	2	A0SWQ6;K0P7C2		0	1.79204e+08	0	0.004768	2.11221	2	983.519	-0.320844	34.4118	1
K0P7C2	K-casein (Fragment) OS=Capra hircus OX=9925 GN=CSN3 PE=4 SV=1 - [K0P7C2_CAPHI]	720.903	48.28	32	2	6	310	9.21421e+08	145	16.2123	7.48877
	A2	Sequence	# PSMs	# Proteins	# Protein Groups	Protein Group Accessions	Modifications	ΔCn	Area	q-Value	PEP	XCorr	Charge	MH+ [Da]	ΔM [ppm]	RT [min]	# Missed Cleavages
	High	SPAQTLQWQVLPNTVPAK	147	45	3	A0SWQ6;K0P7C2;B2Z896		0	1.19389e+09	0	5.815e-07	5.27696	2	1978.08	1.48608	78.5227	0
	High	YIPIQYVLSRYPSYGLNYYR	17	4	1	K0P7C2		0	3.46724e+07	0	1.372e-05	4.94168	3	2528.3	0.625313	100.986	1
	High	FFDDKIAKYIPIQYVLSR	2	26	2	A0SWQ6;K0P7C2		0	1.07215e+07	0	3.696e-07	4.89139	3	2216.21	0.678866	100.16	2
	High	QRPVALINNQFLPYPYYAKPIAVR	8	3	1	K0P7C2		0	1.95448e+08	0	0.000142	4.51227	4	2831.57	0.226461	82.9598	0
	High	YIPIQYVLSR	91	26	2	A0SWQ6;K0P7C2		0	1.37492e+09	0	0.0004639	2.71718	2	1251.71	0.317355	79.7681	0
	High	FFDDKIAK	45	26	2	A0SWQ6;K0P7C2		0	1.79204e+08	0	0.004768	2.11221	2	983.519	-0.320844	34.4118	1
B2YKY6	Beta-lactoglobulin (Fragment) OS=Capra hircus OX=9925 GN=BLG PE=3 SV=1 - [B2YKY6_CAPHI]	695.12	47.89	3	5	5	343	2.72864e+08	71	8.19318	5.09717
	A2	Sequence	# PSMs	# Proteins	# Protein Groups	Protein Group Accessions	Modifications	ΔCn	Area	q-Value	PEP	XCorr	Charge	MH+ [Da]	ΔM [ppm]	RT [min]	# Missed Cleavages
	High	TPEVDKEALEKFDK	90	3	1	B2YKY6		0	3.02287e+08	0	0.0001293	3.93092	3	1648.84	-0.112045	43.9213	2
	High	ALKALPMHIR	86	3	1	B2YKY6		0	1.26226e+08	0	0.006026	3.5079	3	1149.69	0.644237	34.9127	1
	High	VLVLDTDYKK	12	3	1	B2YKY6		0	1.23753e+07	0	0.00274	2.51596	3	1193.68	-0.268095	39.6412	1
	High	ALPMHIR	148	3	1	B2YKY6		0	390079562	0	0.03655	2.13521	2	837.476	0.0306794	27.2368	0
	High	VLVLDTDYK	7	3	1	B2YKY6		0	2.46583e+07	0	0.001631	2.05392	2	1065.58	-0.4602	53.8877	0
A5JSR9	Serum amyloid A protein OS=Capra hircus OX=9925 PE=2 SV=1 - [A5JSR9_CAPHI]	657.139	45.04	2	4	5	410	1.72399e+08	131	14.5812	9.42236
	A2	Sequence	# PSMs	# Proteins	# Protein Groups	Protein Group Accessions	Modifications	ΔCn	Area	q-Value	PEP	XCorr	Charge	MH+ [Da]	ΔM [ppm]	RT [min]	# Missed Cleavages
	High	KDSKADQFANEWGR	1	1	1	A5JSR9		0	3.56506e+07	0	1.04e-06	4.03289	3	1651.78	0.955572	33.6174	2
	High	ADQFANEWGR	11	1	1	A5JSR9		0	4.92366e+07	0	0.0005666	3.53192	2	1193.53	-0.184809	46.2303	0
	High	EAGQGAKDMWR	137	3	2	A5JSR9;A5JST2		0	2.57842e+06	0	0.0005131	3.30311	3	1248.58	-0.233703	19.0583	1
	High	SGKDPNHFRPAGLPDKY	203	1	1	A5JSR9		0	1.84137e+08	0	0.008166	3.24627	4	1898.95	-0.655959	36.7649	2
	High	GNYDAAQRGPGGAWAAK	58	2	1	A5JSR9		0	2.83823e+08	0	0.02478	2.78762	3	1689.81	0.552439	32.3584	1
B3VHM9	Albumin (Fragment) OS=Capra hircus OX=9925 PE=1 SV=1 - [B3VHM9_CAPHI]	553.346	12.86	1	7	7	168	2.31629e+08	583	66.2698	5.85889
	A2	Sequence	# PSMs	# Proteins	# Protein Groups	Protein Group Accessions	Modifications	ΔCn	Area	q-Value	PEP	XCorr	Charge	MH+ [Da]	ΔM [ppm]	RT [min]	# Missed Cleavages
	High	KAPQVSTPTLVEISR	86	1	1	B3VHM9		0	5.17644e+08	0	0.0001116	5.23953	3	1625.92	0.214158	51.341	1
	High	RHPEYAVSVLLR	7	1	1	B3VHM9		0	4.33655e+07	0	0.0001493	4.34751	3	1439.81	0.0145492	49.198	1
	High	LSQKFPKADFTDVTK	9	1	1	B3VHM9		0	7.82408e+07	0	0.0001053	3.98107	3	1724.92	0.499332	45.9578	2
	High	YTRKAPQVSTPTLVEISR	7	1	1	B3VHM9		0	4.90159e+07	0	3.257e-06	3.68237	3	2046.13	-0.228766	47.1889	2
	High	IETMREKVLASSAR	7	1	1	B3VHM9		0	1.8145e+07	0	0.002313	3.49166	3	1590.86	0.130249	26.4927	2
	High	ALKAWSVAR	45	1	1	B3VHM9		0	9.90014e+07	0	0.001613	2.70945	2	1001.59	-0.0942936	31.1016	1
	High	IVTDLTK	7	1	1	B3VHM9		0	7.68088e+06	0	0.04224	2.0945	2	789.471	-1.10142	23.8788	0
P33049	Alpha-S2-casein OS=Capra hircus OX=9925 GN=CSN1S2 PE=2 SV=1 - [CASA2_CAPHI]	491.038	31.84	3	8	8	387	5.22516e+08	223	26.3723	8.17725
	A2	Sequence	# PSMs	# Proteins	# Protein Groups	Protein Group Accessions	Modifications	ΔCn	Area	q-Value	PEP	XCorr	Charge	MH+ [Da]	ΔM [ppm]	RT [min]	# Missed Cleavages
	High	ALNEINQFYQKFPQYLQYPYQGPIVLNPWDQVKR	12	2	1	P33049		0	4.65563e+06	0	1.761e-06	4.42337	4	4198.15	-0.138549	114.721	2
	High	NAGPFTPTVNR	49	2	1	P33049		0	2.25235e+08	0	0.0001003	3.27387	2	1173.6	0.182905	37.748	0
	High	AMKPWTQPKTNAIPYVR	43	2	1	P33049		0	1.01457e+08	0	0.000265	3.14694	3	2001.07	-0.550808	51.7519	1
	High	AMKPWTQPKTNAIPYVRYL	41	2	1	P33049		0	1.97771e+08	0	0.03435	2.9454	4	2277.22	0.211294	72.2273	2
	High	TNAIPYVR	73	2	1	P33049		0	4.50602e+08	0	0.00769	2.70269	2	933.516	0.364497	38.5192	0
	High	TVDQHQKAMKPWTQPK	42	2	1	P33049		0	0	0	0.001527	2.68478	4	1922.99	-0.629599	15.2604	1
	High	TNAIPYVRYL	42	2	1	P33049		0	8.91711e+08	0	0.004237	2.60438	2	1209.66	0.289474	75.1065	1
	High	AMKPWTQPK	85	2	1	P33049		0	2.24156e+08	0	0.01043	2.21538	3	1086.59	8.47261	14.2725	0
B2Z896	Kappa casein (Fragment) OS=Capra hircus OX=9925 PE=2 SV=1 - [B2Z896_CAPHI]	486.875	38.1	16	1	2	157	6.06457e+08	105	11.4539	6.93213
	A2	Sequence	# PSMs	# Proteins	# Protein Groups	Protein Group Accessions	Modifications	ΔCn	Area	q-Value	PEP	XCorr	Charge	MH+ [Da]	ΔM [ppm]	RT [min]	# Missed Cleavages
	High	SPAQTLQWQVLPNTVPAK	147	45	3	A0SWQ6;K0P7C2;B2Z896		0	1.19389e+09	0	5.815e-07	5.27696	2	1978.08	1.48608	78.5227	0
	High	PVALINNQFLPYPYYAKPVAVR	10	1	1	B2Z896		0	1.90211e+07	0	1.934e-05	4.76399	3	2533.4	-0.0563562	90.8207	0
Q5YD57	Beta-casein (Fragment) OS=Capra hircus OX=9925 GN=CSN2 PE=4 SV=1 - [Q5YD57_CAPHI]	465.763	75.51	1	3	5	390	3.94914e+08	98	11.0509	7.41553
	A2	Sequence	# PSMs	# Proteins	# Protein Groups	Protein Group Accessions	Modifications	ΔCn	Area	q-Value	PEP	XCorr	Charge	MH+ [Da]	ΔM [ppm]	RT [min]	# Missed Cleavages
	High	VVPQRDMPIQAFLLYQEPVLGPVRGPFPIL	19	1	1	Q5YD57		0	2.5502e+07	0	0.0001034	6.67048	3	3389.88	1.01454	133.491	2
	High	DMPIQAFLLYQEPVLGPVRGPFPIL	100	1	1	Q5YD57		0	8.36254e+07	0	0.0001942	3.64492	3	2810.53	-1.27168	157.202	1
	High	VLPVPQKVVPQR	117	2	1	Q5YD57		0	8.92112e+08	0	0.002287	3.01742	2	1359.85	-0.670881	41.0071	1
	High	VLPVPQK	153	4	2	P33048;Q5YD57		0	2.09004e+08	0	0.02528	2.02057	2	780.503	6.58035	24.1075	0
	High	LHLPLPLVQSWMHQPPQPLSPTVMFPPQSVLSLSQPK	1	5	2	P33048;Q5YD57		0	0	0.007	0.3886	0.473836	4	4155.24	3.61322	124.925	0
P33048	Beta-casein OS=Capra hircus OX=9925 GN=CSN2 PE=2 SV=1 - [CASB_CAPHI]	415.16	45.05	3	6	8	401	5.00669e+08	222	24.8492	5.35107
	A2	Sequence	# PSMs	# Proteins	# Protein Groups	Protein Group Accessions	Modifications	ΔCn	Area	q-Value	PEP	XCorr	Charge	MH+ [Da]	ΔM [ppm]	RT [min]	# Missed Cleavages
	High	EMPFPKYPVEPFTESQSLTLTDVEK	7	4	1	P33048		0	1.39827e+07	0	3.052e-05	4.31393	3	2912.43	2.40765	96.6423	1
	High	DMPIQAFLLYQEPVLGPVRGPFPILV	114	2	1	P33048		0	1.11459e+08	0	0.001977	3.98413	3	2909.6	-0.263285	160.639	1
	High	VLPVPQKAVPQR	84	2	1	P33048		0	1.18154e+09	0	0.00339	2.98861	2	1331.81	-6.14692	33.3172	1
	High	VLPVPQKAVPQRDMPIQAFLLYQEPVLGPVR	2	2	1	P33048		0	6.57734e+06	0	0.0006547	2.5842	4	3498.97	0.703977	101.187	2
	High	VLPVPQK	153	4	2	P33048;Q5YD57		0	2.09004e+08	0	0.02528	2.02057	2	780.503	6.58035	24.1075	0
	High	EMPFPK	34	4	1	P33048		0	4.96612e+07	0	0.03006	1.52147	2	748.376	7.56917	35.874	0
	High	AVPQRDmPIQAFLLYQEPVLGPVRGPFPILV	6	2	1	P33048	M7(Oxidation)	0	2.70089e+06	0	0.153	1.10595	3	3476.92	0.728258	129.877	2
	High	LHLPLPLVQSWMHQPPQPLSPTVMFPPQSVLSLSQPK	1	5	2	P33048;Q5YD57		0	0	0.007	0.3886	0.473836	4	4155.24	3.61322	124.925	0
P00712	Alpha-lactalbumin OS=Capra hircus OX=9925 GN=LALBA PE=1 SV=1 - [LALBA_CAPHI]	412.864	10.56	1	2	2	141	1.4184e+08	142	16.244	5.30029
	A2	Sequence	# PSMs	# Proteins	# Protein Groups	Protein Group Accessions	Modifications	ΔCn	Area	q-Value	PEP	XCorr	Charge	MH+ [Da]	ΔM [ppm]	RT [min]	# Missed Cleavages
	High	KILDKVGINYWLAHK	83	1	1	P00712		0	1.17708e+08	0	3.068e-05	5.16248	4	1798.04	0.149681	65.8266	2
	High	ILDKVGINYWLAHK	58	1	1	P00712		0	1.65972e+08	0	2.287e-06	5.09506	3	1669.94	0.570835	69.0238	1
A3F9D6	Lactoperoxidase OS=Capra hircus OX=9925 GN=LPO PE=1 SV=1 - [A3F9D6_CAPHI]	260.796	8.99	1	7	7	138	1.11749e+08	712	80.2889	8.1626
	A2	Sequence	# PSMs	# Proteins	# Protein Groups	Protein Group Accessions	Modifications	ΔCn	Area	q-Value	PEP	XCorr	Charge	MH+ [Da]	ΔM [ppm]	RT [min]	# Missed Cleavages
	High	LKTALSSEAPTTR	2	1	1	A3F9D6		0	8.74378e+06	0	7.996e-05	4.62095	3	1374.76	-0.679863	24.3415	1
	High	WLPAEYEDGLAVPFGWTQRK	56	1	1	A3F9D6		0	1.02807e+08	0	4.941e-06	4.43568	3	2363.18	0.79162	98.132	1
	High	WLPAEYEDGLAVPFGWTQRKTR	34	1	1	A3F9D6		0	2.1269e+08	0	5.145e-05	4.0769	4	2620.33	0.523875	88.7888	2
	High	WLPAEYEDGLAVPFGWTQR	43	1	1	A3F9D6		0	1.97514e+07	0	3.41e-06	4.03859	2	2235.09	2.15346	111.968	0
	High	DGDRFWWENPGVFTEK	1	1	1	A3F9D6		0	4523857	0	0.2051	2.41129	3	1982.9	-0.532806	94.0766	1
	High	ALARWLPAEYEDGLAVPFGWTQR	1	1	1	A3F9D6		0	2.22506e+06	0	0.17	0.713367	3	2646.35	2.33263	107.581	1
	Medium	SPALGAANRALAR	1	1	1	A3F9D6		0	746822	0.025	0.5116	0.0463337	2	1267.75	18.9111	233.988	1
A5JST2	Serum amyloid A protein OS=Capra hircus OX=9925 PE=2 SV=1 - [A5JST2_CAPHI]	256.856	24.22	1	1	2	139	2.46783e+07	128	14.2869	6.56592
	A2	Sequence	# PSMs	# Proteins	# Protein Groups	Protein Group Accessions	Modifications	ΔCn	Area	q-Value	PEP	XCorr	Charge	MH+ [Da]	ΔM [ppm]	RT [min]	# Missed Cleavages
	High	GNYDAAQRGPGGVWAAEVIR	2	1	1	A5JST2		0	4.67782e+07	0	0.002131	3.50722	3	2087.03	-7.03754	65.3544	1
	High	EAGQGAKDMWR	137	3	2	A5JSR9;A5JST2		0	2.57842e+06	0	0.0005131	3.30311	3	1248.58	-0.233703	19.0583	1
Q864Z9	Alpha s1-casein (Fragment) OS=Capra hircus OX=9925 GN=csn1s1 PE=4 SV=1 - [Q864Z9_CAPHI]	143.607	52.38	15	1	1	53	1.28459e+08	21	2.49936	6.45557
	A2	Sequence	# PSMs	# Proteins	# Protein Groups	Protein Group Accessions	Modifications	ΔCn	Area	q-Value	PEP	XCorr	Charge	MH+ [Da]	ΔM [ppm]	RT [min]	# Missed Cleavages
	High	FVVAPFPEVFR	53	15	1	Q864Z9		0	1.28459e+08	0	0.0001571	3.56289	2	1307.71	-0.632029	96.8408	0
A5JSS7	Glycosylation-dependent cell adhesion molecule-1 OS=Capra hircus OX=9925 GN=GLYCAM1 PE=2 SV=1 - [A5JSS7_CAPHI]	75.9133	20.78	2	3	3	36	7.64024e+07	154	17.015	5.35107
	A2	Sequence	# PSMs	# Proteins	# Protein Groups	Protein Group Accessions	Modifications	ΔCn	Area	q-Value	PEP	XCorr	Charge	MH+ [Da]	ΔM [ppm]	RT [min]	# Missed Cleavages
	High	SPRQPQNQNPKLPLSILK	5	2	1	A5JSS7		0	2.00647e+07	0	0.0003582	3.33314	4	2058.18	0.526097	50.4697	2
	High	QPQNQNPKLPLSILKEK	23	2	1	A5JSS7		0	7.28387e+07	0	9.702e-06	3.30502	4	1975.13	-0.0028718	49.9809	2
	High	SLFPPASEVVKP	8	2	1	A5JSS7		0	1.36304e+08	0	0.1255	1.90999	2	1270.7	0.12749	69.1312	0
P82018	Cathelicidin-2 OS=Capra hircus OX=9925 GN=CATHL2 PE=1 SV=1 - [CTHL2_CAPHI]	47.0292	9.09	1	1	1	18	6.52002e+07	176	19.8334	9.15869
	A2	Sequence	# PSMs	# Proteins	# Protein Groups	Protein Group Accessions	Modifications	ΔCn	Area	q-Value	PEP	XCorr	Charge	MH+ [Da]	ΔM [ppm]	RT [min]	# Missed Cleavages
	High	AVGQLNERSSEANLYR	18	1	1	P82018		0	6.52002e+07	0	0.002834	3.63531	3	1806.91	-1.47207	36.7786	1
A5YVE0	Melanoma-associated antigen-like protein OS=Capra hircus OX=9925 PE=2 SV=1 - [A5YVE0_CAPHI]	42.0897	1.87	1	1	1	40	4.05438e+08	588	63.1005	9.37842
	A2	Sequence	# PSMs	# Proteins	# Protein Groups	Protein Group Accessions	Modifications	ΔCn	Area	q-Value	PEP	XCorr	Charge	MH+ [Da]	ΔM [ppm]	RT [min]	# Missed Cleavages
	High	SSEAVIWEVLR	40	1	1	A5YVE0		0	4.05438e+08	0	0.1621	1.67819	2	1288.7	9.74215	57.5957	0
A3EY52	Butyrophilin subfamily 1 member A1 OS=Capra hircus OX=9925 GN=BTN1A1 PE=2 SV=1 - [A3EY52_CAPHI]	30.8557	8.17	1	3	3	11	3.75984e+07	526	59.2278	5.21143
	A2	Sequence	# PSMs	# Proteins	# Protein Groups	Protein Group Accessions	Modifications	ΔCn	Area	q-Value	PEP	XCorr	Charge	MH+ [Da]	ΔM [ppm]	RT [min]	# Missed Cleavages
	High	THEGEEFPSMSESRTPDEEGLFTVR	6	1	1	A3EY52		0	8.05612e+07	0	9.384e-07	4.86783	4	2867.28	0.755885	68.7448	1
	High	VSPAVFVSR	3	1	1	A3EY52		0	2.17522e+07	0	0.001278	2.6018	2	961.546	-0.480641	44.6647	0
	High	QRRNEFSSK	2	1	1	A3EY52		0	1.04819e+07	0	0.1941	1.05629	2	1151.57	-19.6462	22.6739	2
Q0GQG1	Alpha-lactalbumin (Fragment) OS=Capra hircus OX=9925 GN=LALBA PE=4 SV=1 - [Q0GQG1_CAPHI]	6.66746	41.67	3	1	1	2	3.06158e+07	24	2.70936	4.43701
	A2	Sequence	# PSMs	# Proteins	# Protein Groups	Protein Group Accessions	Modifications	ΔCn	Area	q-Value	PEP	XCorr	Charge	MH+ [Da]	ΔM [ppm]	RT [min]	# Missed Cleavages
	High	KILDKVGINY	2	3	1	Q0GQG1		0	3.06158e+07	0	0.004313	3.39901	2	1162.68	0.376696	51.9161	2
Q19KS3	Lactoferrin (Fragment) OS=Capra hircus OX=9925 PE=2 SV=1 - [Q19KS3_CAPHI]	6.0868	3.13	5	1	1	2	1.04765e+07	352	38.8209	8.88037
	A2	Sequence	# PSMs	# Proteins	# Protein Groups	Protein Group Accessions	Modifications	ΔCn	Area	q-Value	PEP	XCorr	Charge	MH+ [Da]	ΔM [ppm]	RT [min]	# Missed Cleavages
	High	FQLFGSPEGRR	2	5	1	Q19KS3		0	1.04765e+07	0	0.0001598	3.60952	3	1293.67	0.246883	50.2063	1
E1CEV5	Vomeronasal type-1 receptor (Fragment) OS=Capra hircus OX=9925 GN=goatv1r30 PE=3 SV=1 - [E1CEV5_CAPHI]	4.29572	6.41	1	1	1	37	1.73774e+08	312	33.9477	9.5542
	A2	Sequence	# PSMs	# Proteins	# Protein Groups	Protein Group Accessions	Modifications	ΔCn	Area	q-Value	PEP	XCorr	Charge	MH+ [Da]	ΔM [ppm]	RT [min]	# Missed Cleavages
	High	DMQPSTHGYQAQTGASDLYSYFTMLK	2	1	1	H6URH4		0	6.65126e+07	0.003	0.3153	0.188835	3	2940.29	-8.82054	66.17	0
Q9TTX1	Pregnancy-associated glycoprotein-5 OS=Capra hircus OX=9925 GN=PAG-5 PE=2 SV=1 - [Q9TTX1_CAPHI]	3.85301	4.21	1	1	1	1	4.15367e+08	276	31.2285	9.27588
	A2	Sequence	# PSMs	# Proteins	# Protein Groups	Protein Group Accessions	Modifications	ΔCn	Area	q-Value	PEP	XCorr	Charge	MH+ [Da]	ΔM [ppm]	RT [min]	# Missed Cleavages
	High	QRVQNVHGINGSSISSAESR	37	1	1	E1CEV5		0	1.73774e+08	0	0.158	0.910969	4	2126.09	11.2165	18.246	1
C7E4R2	Sodium-dependent phosphate transporter isoform NaPi IIb (Fragment) OS=Capra hircus OX=9925 PE=2 SV=1 - [C7E4R2_CAPHI]	2.89017	4.65	1	1	1	1	2.30503e+07	344	37.4989	8.08936
	A2	Sequence	# PSMs	# Proteins	# Protein Groups	Protein Group Accessions	Modifications	ΔCn	Area	q-Value	PEP	XCorr	Charge	MH+ [Da]	ΔM [ppm]	RT [min]	# Missed Cleavages
	Medium	SILNQIAmNDESVQNK	1	1	1	C7E4R2	M8(Oxidation)	0	2.30503e+07	0.021	0.4878	2.89017	2	1819.87	-6.63541	107.965	0
G1EIN8	Phosphorylatable fast skeletal muscle myosin light chain OS=Capra hircus OX=9925 PE=2 SV=1 - [G1EIN8_CAPHI]	2.65851	14.12	1	1	1	1	2.57554e+08	170	19.0424	4.91943
	A2	Sequence	# PSMs	# Proteins	# Protein Groups	Protein Group Accessions	Modifications	ΔCn	Area	q-Value	PEP	XCorr	Charge	MH+ [Da]	ΔM [ppm]	RT [min]	# Missed Cleavages
	Medium	VAGQTHNITVNPKLFKK	1	2	1	A0A173G8K0		0	3.11514e+06	0.015	0.4597	0.119167	3	1895.08	-2.96596	106.969	2
Q2KKJ5	Pregnancy-associated glycoprotein 12 OS=Capra hircus OX=9925 PE=2 SV=1 - [Q2KKJ5_CAPHI]	2.0461	11.32	1	1	1	1	1.93778e+07	159	18.1321	6.93213
	A2	Sequence	# PSMs	# Proteins	# Protein Groups	Protein Group Accessions	Modifications	ΔCn	Area	q-Value	PEP	XCorr	Charge	MH+ [Da]	ΔM [ppm]	RT [min]	# Missed Cleavages
	Medium	FSQEEIRNmWAAFPPDVGGNVDYK	1	1	1	G1EIN8	M9(Oxidation)	0	2.57554e+08	0.044	0.5691	2.65851	4	2786.3	3.84039	14.1183	1
I1W1N1	Ras-related protein Rap-1B OS=Capra hircus OX=9925 GN=RAP1B PE=2 SV=1 - [I1W1N1_CAPHI]	0	8.15	1	1	1	1	6.6468e+08	184	20.8116	5.78271
	A2	Sequence	# PSMs	# Proteins	# Protein Groups	Protein Group Accessions	Modifications	ΔCn	Area	q-Value	PEP	XCorr	Charge	MH+ [Da]	ΔM [ppm]	RT [min]	# Missed Cleavages
	High	SALTVQFVQGIFVEK	1	1	1	I1W1N1		0	6.6468e+08	0.002	0.2733	0.570905	3	1665.9	-13.0405	40.8882	0
H9B8T9	Cathepsin B OS=Capra hircus OX=9925 PE=2 SV=1 - [H9B8T9_CAPHI]	0	2.99	1	1	1	1	8.53414e+06	335	36.7572	6.02393
	A2	Sequence	# PSMs	# Proteins	# Protein Groups	Protein Group Accessions	Modifications	ΔCn	Area	q-Value	PEP	XCorr	Charge	MH+ [Da]	ΔM [ppm]	RT [min]	# Missed Cleavages
	Medium	LcGAILGGPK	1	1	1	H9B8T9	C2(Methylthio)	0	8.53414e+06	0.03	0.5313	0.710508	2	974.534	18.2147	22.7736	0
A0MSV8	Cyclin-dependent kinase 2 OS=Capra hircus OX=9925 GN=cdk2 PE=2 SV=1 - [A0MSV8_CAPHI]	0	7.38	1	1	1	1	5.76331e+07	298	33.852	8.67529
	A2	Sequence	# PSMs	# Proteins	# Protein Groups	Protein Group Accessions	Modifications	ΔCn	Area	q-Value	PEP	XCorr	Charge	MH+ [Da]	ΔM [ppm]	RT [min]	# Missed Cleavages
	Medium	YYSTAVDIWSLGcIFAEMVTRR	1	1	1	A0MSV8	C13(Methylthio)	0	5.76331e+07	0.044	0.5682	0.237402	3	2627.24	-2.03018	99.0893	1
B2YKZ1	Stearoyl coenzyme A desaturase (Fragment) OS=Capra hircus OX=9925 GN=SCD PE=3 SV=1 - [B2YKZ1_CAPHI]	0	4.79	4	1	1	55	1.29181e+07	146	17.1009	9.49561
	A2	Sequence	# PSMs	# Proteins	# Protein Groups	Protein Group Accessions	Modifications	ΔCn	Area	q-Value	PEP	XCorr	Charge	MH+ [Da]	ΔM [ppm]	RT [min]	# Missed Cleavages
	High	LVMFQRR	55	4	1	B2YKZ1		0	1.29181e+07	0	0.1857	0.784793	2	949.538	-1.65507	24.1667	1
A0A0F6R9Z5	Peroxisome proliferator-activated receptor gamma OS=Capra hircus OX=9925 GN=PPARG PE=2 SV=1 - [A0A0F6R9Z5_CAPHI]	0	2.74	6	1	1	1	7.97295e+08	475	54.3116	6.53662
	A2	Sequence	# PSMs	# Proteins	# Protein Groups	Protein Group Accessions	Modifications	ΔCn	Area	q-Value	PEP	XCorr	Charge	MH+ [Da]	ΔM [ppm]	RT [min]	# Missed Cleavages
	Medium	YDLKLQEYQSAIK	1	6	1	A0A0F6R9Z5		0	7.97295e+08	0.026	0.5192	0.535376	2	1598.87	18.9878	97.7715	1
Q9TTX3	Pregnancy-associated glycoprotein-3 OS=Capra hircus OX=9925 GN=PAG-3 PE=2 SV=1 - [Q9TTX3_CAPHI]	0	5.26	2	2	2	3	3.49334e+06	380	42.6822	9.40771
	A2	Sequence	# PSMs	# Proteins	# Protein Groups	Protein Group Accessions	Modifications	ΔCn	Area	q-Value	PEP	XCorr	Charge	MH+ [Da]	ΔM [ppm]	RT [min]	# Missed Cleavages
	High	AGDWSVR	2	2	1	Q9TTX3		0	4.87367e+06	0.001	0.2542	1.31751	2	790.37	-17.6935	26.7415	0
	High	DSNVTIVPLRNMR	1	1	1	Q9TTX3		0	2.11301e+06	0.003	0.3192	0.248333	2	1514.83	9.98401	113.938	1
D4P8J3	3-hydroxy-3-methylglutaryl coenzyme A synthase OS=Capra hircus OX=9925 GN=HMGCS2 PE=2 SV=1 - [D4P8J3_CAPHI]	0	3.94	1	1	1	1	251833902	508	56.8687	8.19189
	A2	Sequence	# PSMs	# Proteins	# Protein Groups	Protein Group Accessions	Modifications	ΔCn	Area	q-Value	PEP	XCorr	Charge	MH+ [Da]	ΔM [ppm]	RT [min]	# Missed Cleavages
	Medium	RVSPEEFTEIMNQREQYYHK	1	1	1	D4P8J3		0	251833902	0.043	0.5644	0.109572	4	2584.23	2.55658	84.3746	2
G1DG41	Arsenite methyltransferase OS=Capra hircus OX=9925 GN=AS3MT PE=2 SV=1 - [G1DG41_CAPHI]	0	5.35	1	1	1	11	1.14674e+08	374	41.5129	5.41455
	A2	Sequence	# PSMs	# Proteins	# Protein Groups	Protein Group Accessions	Modifications	ΔCn	Area	q-Value	PEP	XCorr	Charge	MH+ [Da]	ΔM [ppm]	RT [min]	# Missed Cleavages
	High	TGPTQKcQVIYNGGITGHEK	11	1	1	G1DG41	C7(Methylthio)	0	1.14674e+08	0.004	0.3239	1.84189	3	2177.04	-5.40017	101.68	1
F1CGU5	Toll-like receptor 10 OS=Capra hircus OX=9925 GN=TLR10 PE=2 SV=1 - [F1CGU5_CAPHI]	0	3.35	1	1	1	1	6.49245e+07	776	89.8818	8.104
	A2	Sequence	# PSMs	# Proteins	# Protein Groups	Protein Group Accessions	Modifications	ΔCn	Area	q-Value	PEP	XCorr	Charge	MH+ [Da]	ΔM [ppm]	RT [min]	# Missed Cleavages
	Medium	DLDTVPIcVETGNMSHLETLGLSGAK	1	1	1	F1CGU5	C8(Methylthio)	0	6.49245e+07	0.013	0.4408	0.47902	3	2746.26	-17.9448	69.6288	0
G1DG68	CDGSH iron-sulfur domain-containing protein 1 OS=Capra hircus OX=9925 GN=CISD1 PE=2 SV=1 - [G1DG68_CAPHI]	0	20.75	1	1	1	2		106	11.968	9.26123
	A2	Sequence	# PSMs	# Proteins	# Protein Groups	Protein Group Accessions	Modifications	ΔCn	Area	q-Value	PEP	XCorr	Charge	MH+ [Da]	ΔM [ppm]	RT [min]	# Missed Cleavages
	Medium	DTPKVVHAFDmEDLGDKAVYcR	2	1	1	G1DG68	M11(Oxidation); C21(Methylthio)	0	0	0.016	0.4665	0.225572	4	2571.17	1.27332	15.1704	2
G3EHG5	Perilipin OS=Capra hircus OX=9925 PE=2 SV=1 - [G3EHG5_CAPHI]	0	2.52	1	1	1	5	3.75985e+07	437	47.3323	6.0874
	A2	Sequence	# PSMs	# Proteins	# Protein Groups	Protein Group Accessions	Modifications	ΔCn	Area	q-Value	PEP	XCorr	Charge	MH+ [Da]	ΔM [ppm]	RT [min]	# Missed Cleavages
	High	LHQMWLGWNQK	5	1	1	G3EHG5		0	3.75985e+07	0.004	0.3257	1.01177	3	1440.7	-16.5697	37.5771	0
A0A023IYG9	B cell translocation protein 2 OS=Capra hircus OX=9925 GN=BTG2 PE=2 SV=1 - [A0A023IYG9_CAPHI]	0	5.33	2	1	1	1	375067	150	16.6956	8.73389
	A2	Sequence	# PSMs	# Proteins	# Protein Groups	Protein Group Accessions	Modifications	ΔCn	Area	q-Value	PEP	XCorr	Charge	MH+ [Da]	ΔM [ppm]	RT [min]	# Missed Cleavages
	Medium	GSGYRcIR	1	2	1	A0A023IYG9	C6(Methylthio)	0	375067	0.047	0.5725	0.248333	2	957.453	13.797	229.824	1
G1DG44	Solute carrier family 25 member 4 OS=Capra hircus OX=9925 GN=SLC25A4 PE=2 SV=1 - [G1DG44_CAPHI]	0	5.03	1	1	1	5	9.55592e+07	298	32.9622	9.81787
	A2	Sequence	# PSMs	# Proteins	# Protein Groups	Protein Group Accessions	Modifications	ΔCn	Area	q-Value	PEP	XCorr	Charge	MH+ [Da]	ΔM [ppm]	RT [min]	# Missed Cleavages
	High	GmGSAFVLVLYDEIK	5	1	1	G1DG44	M2(Oxidation)	0	9.55592e+07	0.009	0.4201	1.02111	3	1657.83	-12.9444	59.1868	0
Q64M73	PFOXic protein (Fragment) OS=Capra hircus OX=9925 GN=PFOXic PE=4 SV=1 - [Q64M73_CAPHI]	0	16.82	2	1	1	76	2.38993e+09	107	12.0931	8.51416
	A2	Sequence	# PSMs	# Proteins	# Protein Groups	Protein Group Accessions	Modifications	ΔCn	Area	q-Value	PEP	XCorr	Charge	MH+ [Da]	ΔM [ppm]	RT [min]	# Missed Cleavages
	High	QGSPKLTSLNTILHPPLK	76	2	1	Q64M73		0	2.38993e+09	0	0.194	0.933252	3	1944.11	-8.17892	61.0902	1
G5DC64	INHB OS=Capra hircus OX=9925 PE=2 SV=1 - [G5DC64_CAPHI]	0	5.65	1	1	1	1	6.49245e+07	425	47.477	8.00146
	A2	Sequence	# PSMs	# Proteins	# Protein Groups	Protein Group Accessions	Modifications	ΔCn	Area	q-Value	PEP	XCorr	Charge	MH+ [Da]	ΔM [ppm]	RT [min]	# Missed Cleavages
	High	RAEmNELmEQTSEIITFAESGTAR	1	1	1	G5DC64	M4(Oxidation); M8(Oxidation)	0	6.49245e+07	0.004	0.3365	0.245507	3	2746.26	-1.60637	69.531	1
I6TWW2	Recombination activating protein 1 (Fragment) OS=Capra hircus OX=9925 GN=RAG-1 PE=4 SV=1 - [I6TWW2_CAPHI]	0	6.67	1	1	1	1	4.6574e+07	450	51.0667	6.354
	A2	Sequence	# PSMs	# Proteins	# Protein Groups	Protein Group Accessions	Modifications	ΔCn	Area	q-Value	PEP	XCorr	Charge	MH+ [Da]	ΔM [ppm]	RT [min]	# Missed Cleavages
	High	QIFQPLHSLRSAEKVLLPGYHPFEWQPPLK	1	1	1	I6TWW2		0	4.6574e+07	0.008	0.3999	0.219503	5	3555.89	-9.65248	101.827	2
G1ETP9	Telethonin OS=Capra hircus OX=9925 PE=2 SV=1 - [G1ETP9_CAPHI]	0	12.57	1	1	1	9	2.12686e+08	167	18.9585	5.61768
	A2	Sequence	# PSMs	# Proteins	# Protein Groups	Protein Group Accessions	Modifications	ΔCn	Area	q-Value	PEP	XCorr	Charge	MH+ [Da]	ΔM [ppm]	RT [min]	# Missed Cleavages
	High	DLTLSTRPEEGcSLHEEDAQR	9	1	1	G1ETP9	C12(Methylthio)	0	2.12686e+08	0	0.2065	0.424057	3	2432.05	-12.3021	47.6639	0
H6URH4	Thyroid hormone responsive protein (Fragment) OS=Capra hircus OX=9925 GN=THRSP PE=4 SV=1 - [H6URH4_CAPHI]	0	23.01	1	1	1	2	6.65126e+07	113	12.8414	5.24951
	A2	Sequence	# PSMs	# Proteins	# Protein Groups	Protein Group Accessions	Modifications	ΔCn	Area	q-Value	PEP	XCorr	Charge	MH+ [Da]	ΔM [ppm]	RT [min]	# Missed Cleavages
	Medium	DKQEGSVVmFGGVDHR	1	1	1	Q9TTX1	M9(Oxidation)	0	4.15367e+08	0	0.164	0.247	3	3235.66	12.9321	74.5477	1
D6PW90	Toll-like receptor 2 OS=Capra hircus OX=9925 GN=TLR2 PE=2 SV=1 - [D6PW90_CAPHI]	0	4.85	1	1	1	1	1.35981e+07	784	90.0685	7.04932
	A2	Sequence	# PSMs	# Proteins	# Protein Groups	Protein Group Accessions	Modifications	ΔCn	Area	q-Value	PEP	XCorr	Charge	MH+ [Da]	ΔM [ppm]	RT [min]	# Missed Cleavages
	High	VTIENSKVFLVPcLLSQHLRSLEYLDLSENLMSEDTLR	1	1	1	D6PW90	C13(Methylthio)	0	1.35981e+07	0.005	0.3433	0.217209	6	4451.24	-4.90555	111.94	2
G1DFS0	Geminin OS=Capra hircus OX=9925 GN=GMNN PE=2 SV=1 - [G1DFS0_CAPHI]	0	8.06	1	1	1	11	1.22713e+08	186	21.2507	5.85889
	A2	Sequence	# PSMs	# Proteins	# Protein Groups	Protein Group Accessions	Modifications	ΔCn	Area	q-Value	PEP	XCorr	Charge	MH+ [Da]	ΔM [ppm]	RT [min]	# Missed Cleavages
	High	EVAEKQREGLYEALK	11	1	1	G1DFS0		0	1.22713e+08	0.002	0.291	0.496046	3	1762.96	14.1795	50.0569	2
A1YZ34	Xanthine oxidoreductase OS=Capra hircus OX=9925 PE=2 SV=1 - [A1YZ34_CAPHI]	0	1.65	1	1	1	1	2.1269e+08	1333	146.884	7.73779
	A2	Sequence	# PSMs	# Proteins	# Protein Groups	Protein Group Accessions	Modifications	ΔCn	Area	q-Value	PEP	XCorr	Charge	MH+ [Da]	ΔM [ppm]	RT [min]	# Missed Cleavages
	Medium	NLYKEGDLTHFNQRLEGFSVPR	1	1	1	A1YZ34		0	2.1269e+08	0.048	0.579	0.44187	4	2620.33	2.06566	89.6712	2
G1DG59	Sec24 family member C-like protein OS=Capra hircus OX=9925 GN=SEC24C PE=2 SV=1 - [G1DG59_CAPHI]	0	0.91	1	1	1	1	1.73859e+07	1094	117.888	7.84033
	A2	Sequence	# PSMs	# Proteins	# Protein Groups	Protein Group Accessions	Modifications	ΔCn	Area	q-Value	PEP	XCorr	Charge	MH+ [Da]	ΔM [ppm]	RT [min]	# Missed Cleavages
	Medium	QEDKLEmLFK	1	1	1	G1DG59	M7(Oxidation)	0	1.73859e+07	0.016	0.4641	0.796987	2	1296.63	-19.525	43.2525	1
G1DFQ9	Spliceosome RNA helicase Bat1 OS=Capra hircus OX=9925 GN=BAT1 PE=2 SV=1 - [G1DFQ9_CAPHI]	0	4.21	1	1	1	1	1.02066e+08	428	48.8817	5.65576
	A2	Sequence	# PSMs	# Proteins	# Protein Groups	Protein Group Accessions	Modifications	ΔCn	Area	q-Value	PEP	XCorr	Charge	MH+ [Da]	ΔM [ppm]	RT [min]	# Missed Cleavages
	Medium	QGmMFSAPLSKEIRPVcR	1	1	1	G1DFQ9	M3(Oxidation); C17(Methylthio)	0	1.02066e+08	0.041	0.5563	0.726399	3	2112.03	3.16117	44.4725	1
G1DG23	Mitochondrial 4-aminobutyrate aminotransferase OS=Capra hircus OX=9925 GN=ABAT PE=2 SV=1 - [G1DG23_CAPHI]	0	4.2	1	1	1	3	6.88596e+07	500	56.1304	7.6499
	A2	Sequence	# PSMs	# Proteins	# Protein Groups	Protein Group Accessions	Modifications	ΔCn	Area	q-Value	PEP	XCorr	Charge	MH+ [Da]	ΔM [ppm]	RT [min]	# Missed Cleavages
	High	QLNIIQNAEAVHFFcNYEESR	3	1	1	G1DG23	C15(Methylthio)	0	6.88596e+07	0.005	0.3626	0.179327	4	2571.17	-1.58014	26.2235	0
G1DGF7	FMR1-interacting protein 1 OS=Capra hircus OX=9925 GN=CYFIP1 PE=2 SV=1 - [G1DGF7_CAPHI]	0	2.24	1	1	1	1		1252	143.812	7.2251
	A2	Sequence	# PSMs	# Proteins	# Protein Groups	Protein Group Accessions	Modifications	ΔCn	Area	q-Value	PEP	XCorr	Charge	MH+ [Da]	ΔM [ppm]	RT [min]	# Missed Cleavages
	Medium	TFLDDSIWRGPLPSNGVmHVDDcVEFHR	1	1	1	G1DGF7	M18(Oxidation); C23(Methylthio)	0	0	0.015	0.4622	0.248	3	3304.48	-4.87548	199.959	1
Q95KL2	Slow skeletal troponin I isoform (Fragment) OS=Capra hircus OX=9925 PE=2 SV=1 - [Q95KL2_CAPHI]	0	8.33	2	1	1	2	7.01445e+07	108	12.6958	8.5874
	A2	Sequence	# PSMs	# Proteins	# Protein Groups	Protein Group Accessions	Modifications	ΔCn	Area	q-Value	PEP	XCorr	Charge	MH+ [Da]	ΔM [ppm]	RT [min]	# Missed Cleavages
	Medium	mPEVERKPK	2	2	1	Q95KL2	M1(Oxidation)	0	7.01445e+07	0.03	0.5346	0.58321	2	1129.58	-18.9428	41.6428	1
I6WB42	TICAM2 OS=Capra hircus OX=9925 GN=TICAM2 PE=2 SV=1 - [I6WB42_CAPHI]	0	7.76	1	1	1	1	5.4569e+07	232	26.3719	5.07178
	A2	Sequence	# PSMs	# Proteins	# Protein Groups	Protein Group Accessions	Modifications	ΔCn	Area	q-Value	PEP	XCorr	Charge	MH+ [Da]	ΔM [ppm]	RT [min]	# Missed Cleavages
	Medium	DTWcKFQFYSSLmNSVNR	1	1	1	I6WB42	C4(Methylthio); M13(Oxidation)	0	5.4569e+07	0.039	0.5535	0.507464	4	2288	2.84586	39.814	1
D9I5T4	Serine/threonine-protein kinase mTOR OS=Capra hircus OX=9925 GN=mTOR PE=2 SV=1 - [D9I5T4_CAPHI]	0	0.94	1	1	1	1	3.03737e+07	2549	288.463	7.23975
	A2	Sequence	# PSMs	# Proteins	# Protein Groups	Protein Group Accessions	Modifications	ΔCn	Area	q-Value	PEP	XCorr	Charge	MH+ [Da]	ΔM [ppm]	RT [min]	# Missed Cleavages
	Medium	MAAAAAWALGQWDSmEEYTcmIPR	1	1	1	D9I5T4	M15(Oxidation); C20(Methylthio); M21(Oxidation)	0	3.03737e+07	0.013	0.4438	0.0967543	3	2780.16	-1.07404	93.7594	0
I1SKJ7	Mitochondrial sulfite oxidase OS=Capra hircus OX=9925 PE=2 SV=1 - [I1SKJ7_CAPHI]	0	1.64	1	1	1	23	5.73824e+07	488	53.8109	5.57959
	A2	Sequence	# PSMs	# Proteins	# Protein Groups	Protein Group Accessions	Modifications	ΔCn	Area	q-Value	PEP	XCorr	Charge	MH+ [Da]	ΔM [ppm]	RT [min]	# Missed Cleavages
	High	ARKAWAWR	23	1	1	I1SKJ7		0	5.73824e+07	0	0.1556	1.47761	2	1044.59	9.42464	59.9496	2
A0A075D2D5	Capra hircus Akirin 2 mRNA OS=Capra hircus OX=9925 PE=2 SV=1 - [A0A075D2D5_CAPHI]	0	6.77	1	1	1	3	1.97392e+07	192	21.5959	8.73389
	A2	Sequence	# PSMs	# Proteins	# Protein Groups	Protein Group Accessions	Modifications	ΔCn	Area	q-Value	PEP	XCorr	Charge	MH+ [Da]	ΔM [ppm]	RT [min]	# Missed Cleavages
	High	QVGmIcERLLKER	3	1	1	A0A075D2D5	M4(Oxidation); C6(Methylthio)	0	1.97392e+07	0.006	0.3793	0.297667	3	1636.82	-8.85716	97.7925	2
G1DFP0	Tetratricopeptide repeat protein 9C OS=Capra hircus OX=9925 GN=TTC9C PE=2 SV=1 - [G1DFP0_CAPHI]	0	23.98	1	1	1	1	1.65085e+07	171	19.9201	9.23193
	A2	Sequence	# PSMs	# Proteins	# Protein Groups	Protein Group Accessions	Modifications	ΔCn	Area	q-Value	PEP	XCorr	Charge	MH+ [Da]	ΔM [ppm]	RT [min]	# Missed Cleavages
	Medium	DAVSGYHRALLQLRGLDPSLPSPIPNLGPQGPALTPEQENR	1	1	1	G1DFP0		0	1.65085e+07	0.021	0.4834	0.389896	5	4374.28	-3.56557	103.296	2
A0A023NEB2	Cytochrome b (Fragment) OS=Capra hircus OX=9925 GN=CYTB PE=3 SV=1 - [A0A023NEB2_CAPHI]	0	10.57	1	1	1	2	7.80075e+06	350	39.5647	7.62061
	A2	Sequence	# PSMs	# Proteins	# Protein Groups	Protein Group Accessions	Modifications	ΔCn	Area	q-Value	PEP	XCorr	Charge	MH+ [Da]	ΔM [ppm]	RT [min]	# Missed Cleavages
	High	SMMFRPISQcmFWILVADLLTLTWIGGQPVEHPYIII	2	1	1	A0A023NEB2	C10(Methylthio); M11(Oxidation)	0	7.80075e+06	0.003	0.3026	0.882309	6	4381.22	1.22426	109.026	0
I3WAE6	HSP27 protein (Fragment) OS=Capra hircus OX=9925 GN=HSP27 PE=2 SV=1 - [I3WAE6_CAPHI]	0	3.83	1	1	1	4	1.51231e+07	183	20.4864	6.69775
	A2	Sequence	# PSMs	# Proteins	# Protein Groups	Protein Group Accessions	Modifications	ΔCn	Area	q-Value	PEP	XCorr	Charge	MH+ [Da]	ΔM [ppm]	RT [min]	# Missed Cleavages
	Medium	VPFSLLR	4	1	1	I3WAE6		0	1.51231e+07	0.039	0.5533	1.08998	2	831.494	-18.3098	39.3213	0
A0A076V405	Tsc1 OS=Capra hircus OX=9925 PE=2 SV=1 - [A0A076V405_CAPHI]	0	2.59	1	1	1	2		1158	128.393	6.44287
	A2	Sequence	# PSMs	# Proteins	# Protein Groups	Protein Group Accessions	Modifications	ΔCn	Area	q-Value	PEP	XCorr	Charge	MH+ [Da]	ΔM [ppm]	RT [min]	# Missed Cleavages
	Medium	MAQQANVGELLSmLDSPLLSVRGDGTAVFK	2	1	1	A0A076V405	M13(Oxidation)	0	0	0.03	0.5326	0.0988588	4	3163.57	-13.0689	230.254	1
M9UU16	Insulin-like growth factor binding protein 5 OS=Capra hircus OX=9925 GN=IGFBP-5 PE=2 SV=1 - [M9UU16_CAPHI]	0	9.19	1	1	1	47	2.35306e+09	272	30.3719	8.17725
	A2	Sequence	# PSMs	# Proteins	# Protein Groups	Protein Group Accessions	Modifications	ΔCn	Area	q-Value	PEP	XCorr	Charge	MH+ [Da]	ΔM [ppm]	RT [min]	# Missed Cleavages
	High	IAERDSREHEEPTTSEMAEETYSPK	47	1	1	M9UU16		0	2.35306e+09	0	0.1717	0.916452	4	2922.31	0.381973	64.2591	2
I7A007	Trichohyalin (Fragment) OS=Capra hircus OX=9925 GN=TCHH PE=4 SV=1 - [I7A007_CAPHI]	0	27.94	1	1	1	1	2.69491e+08	68	8.92139	6.1001
	A2	Sequence	# PSMs	# Proteins	# Protein Groups	Protein Group Accessions	Modifications	ΔCn	Area	q-Value	PEP	XCorr	Charge	MH+ [Da]	ΔM [ppm]	RT [min]	# Missed Cleavages
	Medium	QEQRYDQNWRWQLEEESQR	1	1	1	I7A007		0	2.69491e+08	0.048	0.5814	0.201834	3	2608.18	-3.12172	47.9055	2
G1DFP3	Thrombospondin 1 OS=Capra hircus OX=9925 GN=THBS1 PE=2 SV=1 - [G1DFP3_CAPHI]	0	2.14	1	1	1	7	2.43752e+08	1170	127.993	5.03369
	A2	Sequence	# PSMs	# Proteins	# Protein Groups	Protein Group Accessions	Modifications	ΔCn	Area	q-Value	PEP	XCorr	Charge	MH+ [Da]	ΔM [ppm]	RT [min]	# Missed Cleavages
	Medium	GcSSSTSVFLTLDNNVVNGSSPAIR	7	1	1	G1DFP3	C2(Methylthio)	0	2.43752e+08	0.015	0.4548	0.177751	3	2571.17	-17.8763	14.2695	0
Q95169	Chloride channel protein (Fragment) OS=Capra hircus OX=9925 PE=2 SV=1 - [Q95169_CAPHI]	0	3.07	1	1	1	2	9.35288e+07	977	107.824	6.11279
	A2	Sequence	# PSMs	# Proteins	# Protein Groups	Protein Group Accessions	Modifications	ΔCn	Area	q-Value	PEP	XCorr	Charge	MH+ [Da]	ΔM [ppm]	RT [min]	# Missed Cleavages
	High	QQLEALASTGPRPSIFRSLLHcLLGRARPK	2	1	1	Q95169	C22(Methylthio)	0	9.35288e+07	0.006	0.3742	0.248333	3	3361.85	0.400077	132.1	2
G1DFU5	Heat shock protein HSP 90-beta OS=Capra hircus OX=9925 GN=HSP90AB1 PE=2 SV=1 - [G1DFU5_CAPHI]	0	3.31	1	1	1	4	6.50123e+08	724	82.8718	5.04639
	A2	Sequence	# PSMs	# Proteins	# Protein Groups	Protein Group Accessions	Modifications	ΔCn	Area	q-Value	PEP	XCorr	Charge	MH+ [Da]	ΔM [ppm]	RT [min]	# Missed Cleavages
	High	LVSSPccIVTSPYGWTANMERImK	4	1	1	G1DFU5	C6(Methylthio); C7(Methylthio); M23(Oxidation)	0	6.50123e+08	0.004	0.3278	0.0475021	3	2794.21	-15.6053	74.1362	1
G1DFQ6	Casein kinase II subunit beta OS=Capra hircus OX=9925 GN=CSNK2B PE=2 SV=1 - [G1DFQ6_CAPHI]	0	6.51	1	1	1	14	6.6468e+08	215	24.7069	5.17334
	A2	Sequence	# PSMs	# Proteins	# Protein Groups	Protein Group Accessions	Modifications	ΔCn	Area	q-Value	PEP	XCorr	Charge	MH+ [Da]	ΔM [ppm]	RT [min]	# Missed Cleavages
	High	YILTNRGIAQmLEK	14	1	1	G1DFQ6	M11(Oxidation)	0	6.6468e+08	0.006	0.37	0.860307	3	1665.9	-0.0733693	40.1208	1
Q1W1D5	Growth hormone receptor (Fragment) OS=Capra hircus OX=9925 GN=GHR PE=4 SV=1 - [Q1W1D5_CAPHI]	0	45.83	3	1	1	2	4.18749e+07	24	2.69268	9.99365
	A2	Sequence	# PSMs	# Proteins	# Protein Groups	Protein Group Accessions	Modifications	ΔCn	Area	q-Value	PEP	XCorr	Charge	MH+ [Da]	ΔM [ppm]	RT [min]	# Missed Cleavages
	High	MLILPPVPVPK	2	3	1	Q1W1D5		0	4.18749e+07	0.001	0.2372	0.585916	2	1203.75	-6.47	52.0305	0
G1DG24	Ras-related protein Rab-40C OS=Capra hircus OX=9925 GN=RAB40C PE=2 SV=1 - [G1DG24_CAPHI]	0	5.69	1	1	1	1	5.33974e+08	281	31.29	9.40771
	A2	Sequence	# PSMs	# Proteins	# Protein Groups	Protein Group Accessions	Modifications	ΔCn	Area	q-Value	PEP	XCorr	Charge	MH+ [Da]	ΔM [ppm]	RT [min]	# Missed Cleavages
	Medium	mGTQGSPVKSYDYLLK	1	1	1	G1DG24	M1(Oxidation)	0	5.33974e+08	0.022	0.4938	0.605897	3	1802.88	-8.28824	45.7334	1
G8H2H2	Cytochrome c oxidase subunit 1 (Fragment) OS=Capra hircus OX=9925 GN=COI PE=3 SV=1 - [G8H2H2_CAPHI]	0	5.58	1	1	1	2		269	29.2201	6.16357
	A2	Sequence	# PSMs	# Proteins	# Protein Groups	Protein Group Accessions	Modifications	ΔCn	Area	q-Value	PEP	XCorr	Charge	MH+ [Da]	ΔM [ppm]	RT [min]	# Missed Cleavages
	Medium	EPFGYMGMVWAmMSI	2	1	1	G8H2H2	M12(Oxidation)	0	0	0.024	0.5009	0.046667	2	1765.77	15.4904	194.493	0
Q9TTX0	Pregnancy-associated glycoprotein-6 OS=Capra hircus OX=9925 GN=PAG-6 PE=2 SV=1 - [Q9TTX0_CAPHI]	0	2.89	2	1	1	1		380	42.5519	9.43701
	A2	Sequence	# PSMs	# Proteins	# Protein Groups	Protein Group Accessions	Modifications	ΔCn	Area	q-Value	PEP	XCorr	Charge	MH+ [Da]	ΔM [ppm]	RT [min]	# Missed Cleavages
	Medium	IKGKVVHDTVR	1	2	1	Q9TTX0		0	0	0.022	0.4924	0.245	2	1251.77	11.6863	206.271	2
Q0GC31	Homeobox protein OS=Capra hircus OX=9925 GN=Hoxc9 PE=3 SV=1 - [Q0GC31_CAPHI]	0	2.69	1	1	1	1	269223	260	29.1694	9.0415
	A2	Sequence	# PSMs	# Proteins	# Protein Groups	Protein Group Accessions	Modifications	ΔCn	Area	q-Value	PEP	XCorr	Charge	MH+ [Da]	ΔM [ppm]	RT [min]	# Missed Cleavages
	High	KRcPYTK	1	1	1	Q0GC31	C3(Methylthio)	0	269223	0	0.138	0.248333	2	941.483	14.2716	228.748	2
G1DFT7	Mediator of RNA polymerase II transcription subunit 20 OS=Capra hircus OX=9925 GN=MED20 PE=2 SV=1 - [G1DFT7_CAPHI]	0	9.43	1	1	1	2	1.98505e+08	212	23.1424	5.89697
	A2	Sequence	# PSMs	# Proteins	# Protein Groups	Protein Group Accessions	Modifications	ΔCn	Area	q-Value	PEP	XCorr	Charge	MH+ [Da]	ΔM [ppm]	RT [min]	# Missed Cleavages
	High	HDAVYSPADTmLQYMGLFNK	2	1	1	G1DFT7	M11(Oxidation)	0	1.98505e+08	0.004	0.3357	0.437715	3	2317.03	-15.6281	45.9742	0
G1DFX3	Methyltransferase-like protein 9 OS=Capra hircus OX=9925 GN=METTL9 PE=2 SV=1 - [G1DFX3_CAPHI]	0	6.94	1	2	2	3	1.97266e+08	317	36.5358	8.29443
	A2	Sequence	# PSMs	# Proteins	# Protein Groups	Protein Group Accessions	Modifications	ΔCn	Area	q-Value	PEP	XCorr	Charge	MH+ [Da]	ΔM [ppm]	RT [min]	# Missed Cleavages
	Medium	MWTRRTPPTR	2	1	1	G1DFX3		0	2.58137e+06	0.024	0.5083	0.73959	3	1301.67	-17.9292	16.0387	2
	Medium	ENHQWYLcNREK	1	1	1	G1DFX3	C8(Methylthio)	0	391950422	0.03	0.5346	0.750459	3	1665.75	15.8693	38.9538	1
A0A0U2EVS3	NADH-ubiquinone oxidoreductase chain 1 OS=Capra hircus OX=9925 GN=ND1 PE=3 SV=1 - [A0A0U2EVS3_CAPHI]	0	10.69	1	1	1	6	5.1076e+06	318	35.8702	8.104
	A2	Sequence	# PSMs	# Proteins	# Protein Groups	Protein Group Accessions	Modifications	ΔCn	Area	q-Value	PEP	XCorr	Charge	MH+ [Da]	ΔM [ppm]	RT [min]	# Missed Cleavages
	High	MFMINILmFIIPILLAVAFLTLVERKVLGYMQLR	6	1	1	A0A0U2EVS3	M8(Oxidation)	0	5.1076e+06	0.002	0.2831	0.238665	4	4026.28	-4.45028	113.075	2
A0A145VUB4	Fatty acid desaturase 6 OS=Capra hircus OX=9925 GN=FADS6 PE=2 SV=1 - [A0A145VUB4_CAPHI]	0	11.7	1	1	1	1	1.57182e+07	342	38.4641	7.97217
	A2	Sequence	# PSMs	# Proteins	# Protein Groups	Protein Group Accessions	Modifications	ΔCn	Area	q-Value	PEP	XCorr	Charge	MH+ [Da]	ΔM [ppm]	RT [min]	# Missed Cleavages
	Medium	TALRTLGLISLGLYSQYWLLLNVSGFQSPGSALAcmLITR	1	1	1	A0A145VUB4	C35(Methylthio); M36(Oxidation)	0	1.57182e+07	0.041	0.5604	0.218552	6	4389.29	-5.52542	103.723	1
A0A140UHN8	Xylanase OS=Capra hircus OX=9925 PE=1 SV=1 - [A0A140UHN8_CAPHI]	0	6.16	1	1	1	3	113234927	341	39.4244	5.73193
	A2	Sequence	# PSMs	# Proteins	# Protein Groups	Protein Group Accessions	Modifications	ΔCn	Area	q-Value	PEP	XCorr	Charge	MH+ [Da]	ΔM [ppm]	RT [min]	# Missed Cleavages
	Medium	GEFNWEDADKIADFcRANGIK	3	1	1	A0A140UHN8	C15(Methylthio)	0	113234927	0.022	0.4916	0.375102	3	2445.12	9.72059	36.9858	2
A0A109XWH9	DNA meiotic recombinase 1 transcript variant OS=Capra hircus OX=9925 GN=DMC1 PE=2 SV=1 - [A0A109XWH9_CAPHI]	0	4.36	2	1	1	22	2.81076e+08	298	32.7417	5.71924
	A2	Sequence	# PSMs	# Proteins	# Protein Groups	Protein Group Accessions	Modifications	ΔCn	Area	q-Value	PEP	XCorr	Charge	MH+ [Da]	ΔM [ppm]	RT [min]	# Missed Cleavages
	High	QQKLAQmLSRLQK	22	2	1	A0A109XWH9	M7(Oxidation)	0	2.81076e+08	0.002	0.2845	0.962212	3	1587.91	9.18729	56.4971	2
A0A172PA89	Serine/threonine-protein kinase TBK1 OS=Capra hircus OX=9925 GN=TBK1 PE=2 SV=1 - [A0A172PA89_CAPHI]	0	2.88	1	1	1	8	113234927	729	83.5527	6.78564
	A2	Sequence	# PSMs	# Proteins	# Protein Groups	Protein Group Accessions	Modifications	ΔCn	Area	q-Value	PEP	XCorr	Charge	MH+ [Da]	ΔM [ppm]	RT [min]	# Missed Cleavages
	Medium	HTmTPIYPcSNTLVEmTLGMK	8	1	1	A0A172PA89	M3(Oxidation); C9(Methylthio); M16(Oxidation)	0	113234927	0.013	0.4478	0.322531	3	2445.12	8.46785	37.3364	0
A0A1S6YFB7	NADH-ubiquinone oxidoreductase chain 5 (Fragment) OS=Capra hircus OX=9925 GN=ND5 PE=3 SV=1 - [A0A1S6YFB7_CAPHI]	0	4.97	1	1	1	1	3.16413e+07	563	62.9218	8.63135
	A2	Sequence	# PSMs	# Proteins	# Protein Groups	Protein Group Accessions	Modifications	ΔCn	Area	q-Value	PEP	XCorr	Charge	MH+ [Da]	ΔM [ppm]	RT [min]	# Missed Cleavages
	High	AmPxTTTALIIGSLALTGMPFLTGFYSK	1	1	1	A0A1S6YFB7	M2(Oxidation); X4(L)	0	3.16413e+07	0.004	0.3325	0.245834	3	2931.57	3.51313	161.662	0
A0A1S6YF48	Cytochrome c oxidase subunit 2 OS=Capra hircus OX=9925 GN=COX2 PE=3 SV=1 - [A0A1S6YF48_CAPHI]	0	13.22	1	1	1	3	9.35288e+07	227	25.9521	4.89404
	A2	Sequence	# PSMs	# Proteins	# Protein Groups	Protein Group Accessions	Modifications	ΔCn	Area	q-Value	PEP	XCorr	Charge	MH+ [Da]	ΔM [ppm]	RT [min]	# Missed Cleavages
	High	VVLPMExxIRmLISSEDVLHSWAVPSLGLK	3	1	1	A0A1S6YF48	X7(L); X8(L); M11(Oxidation)	0	9.35288e+07	0.004	0.3215	0.0626648	3	3361.85	-2.91085	133.049	1
A0A173G8K0	Nerve growth factor (Fragment) OS=Capra hircus OX=9925 GN=NGF PE=4 SV=1 - [A0A173G8K0_CAPHI]	0	26.98	2	1	1	1	3.11514e+06	63	6.89775	11.2974
	A2	Sequence	# PSMs	# Proteins	# Protein Groups	Protein Group Accessions	Modifications	ΔCn	Area	q-Value	PEP	XCorr	Charge	MH+ [Da]	ΔM [ppm]	RT [min]	# Missed Cleavages
	High	LSPKASPEERATQTILFLmSFFVVmYFLDITVSWFSR	1	1	1	Q8WNV6	M19(Oxidation); M25(Oxidation)	0	1.93778e+07	0	0.1457	2.0461	3	2052.07	-0.0866118	62.4916	1

## Sheet: D45 2nd
Accession	Description	Score	Coverage	# Proteins	# Unique Peptides	# Peptides	# PSMs	Area	# AAs	MW [kDa]	calc. pI
P33049	Alpha-S2-casein OS=Capra hircus OX=9925 GN=CSN1S2 PE=2 SV=1 - [CASA2_CAPHI]	1052.81	31.84	3	7	7	604	6.42904e+08	223	26.3723	8.17725
	A2	Sequence	# PSMs	# Proteins	# Protein Groups	Protein Group Accessions	Modifications	ΔCn	Area	q-Value	PEP	XCorr	Charge	MH+ [Da]	ΔM [ppm]	RT [min]	# Missed Cleavages
	High	ALNEINQFYQKFPQYLQYPYQGPIVLNPWDQVKR	45	2	1	P33049		0	7.81875e+07	0	8.122e-15	5.84558	4	4198.18	4.86269	116.2	2
	High	AMKPWTQPKTNAIPYVRYL	80	2	1	P33049		0	4.58716e+08	0	3.295e-10	3.71581	3	2277.22	1.45011	74.8709	2
	High	AMKPWTQPKTNAIPYVR	39	2	1	P33049		0	2.33314e+08	0	1.922e-12	3.44591	3	2001.07	0.364229	53.7168	1
	High	TVDQHQKAMKPWTQPK	331	2	1	P33049		0	2.10209e+07	0	3.281e-09	3.39099	4	1922.99	-0.50264	21.8503	1
	High	NAGPFTPTVNR	27	2	1	P33049		0	1.69055e+08	0	4.049e-10	3.2282	2	1173.6	0.390932	40.556	0
	High	TNAIPYVRYL	30	2	1	P33049		0	1.23237e+09	0	8.675e-07	2.68322	2	1209.66	-0.114177	78.0197	1
	High	TNAIPYVR	52	2	1	P33049		0	2.37626e+08	0	1.153e-06	2.59257	2	933.515	-0.0931774	42.2131	0
P33048	Beta-casein OS=Capra hircus OX=9925 GN=CSN2 PE=2 SV=1 - [CASB_CAPHI]	650.648	28.38	3	5	8	353	1.66751e+08	222	24.8492	5.35107
	A2	Sequence	# PSMs	# Proteins	# Protein Groups	Protein Group Accessions	Modifications	ΔCn	Area	q-Value	PEP	XCorr	Charge	MH+ [Da]	ΔM [ppm]	RT [min]	# Missed Cleavages
	High	EMPFPKYPVEPFTESQSLTLTDVEK	13	4	1	P33048		0	8.8019e+07	0	1.069e-17	5.21254	3	2912.43	1.33886	98.0474	1
	High	DmPIQAFLLYQEPVLGPVR	35	4	2	P33048;Q5YD57	M2(Oxidation)	0	3.14283e+07	0	5.179e-15	5.00615	3	2202.16	0.623215	116.821	0
	High	YPVEPFTESQSLTLTDVEK	25	5	2	P33048;Q5YD57		0	1.54078e+08	0	4.031e-16	4.95157	2	2183.08	1.22364	87.2867	0
	High	DMPIQAFLLYQEPVLGPVRGPFPILV	84	2	1	P33048		0	6.99968e+07	0	1.438e-09	4.23628	3	2909.61	1.81345	161.254	1
	High	AVPQRDMPIQAFLLYQEPVLGPVRGPFPILV	4	2	1	P33048		0	9.2122e+07	0	1.957e-05	3.86702	3	3460.93	3.24798	136.287	2
	High	AVPQRDmPIQAFLLYQEPVLGPVRGPFPILV	36	2	1	P33048	M7(Oxidation)	0	2.47673e+07	0	3.354e-10	3.61541	3	3476.92	2.20282	131.21	2
	High	DMPIQAFLLYQEPVLGPVR	4	4	2	P33048;Q5YD57		0	1.92509e+07	0	2.802e-11	3.36365	3	2186.17	0.842397	129.109	0
	High	VLPVPQKAVPQR	73	2	1	P33048		0	2.5072e+08	0	1.659e-11	3.08101	2	1331.82	0.63574	36.1668	1
	High	VLPVPQK	64	4	2	P33048;Q5YD57		0	9.54539e+07	0	0.01241	1.84565	2	780.504	7.59694	26.8719	0
	High	EMPFPK	15	4	1	P33048		0	2.2969e+07	0	0.007757	1.27675	2	748.376	7.81384	39.7989	0
B2YKY6	Beta-lactoglobulin (Fragment) OS=Capra hircus OX=9925 GN=BLG PE=3 SV=1 - [B2YKY6_CAPHI]	555.512	33.8	3	4	4	293	2.02463e+08	71	8.19318	5.09717
	A2	Sequence	# PSMs	# Proteins	# Protein Groups	Protein Group Accessions	Modifications	ΔCn	Area	q-Value	PEP	XCorr	Charge	MH+ [Da]	ΔM [ppm]	RT [min]	# Missed Cleavages
	High	TPEVDKEALEKFDK	63	3	1	B2YKY6		0	2.70495e+08	0	1.38e-11	4.17908	3	1648.84	-0.334147	46.5047	2
	High	ALKALPMHIR	93	3	1	B2YKY6		0	186370229	0	1.826e-07	3.23107	3	1149.69	-0.231719	38.5288	1
	High	TPEVDKEALEK	2	3	1	B2YKY6		0	7.23949e+06	0	1.141e-08	3.05706	3	1258.65	-0.0725596	25.2767	1
	High	ALPMHIR	135	3	1	B2YKY6		0	1.50524e+08	0	0.0003346	2.15682	2	837.477	0.322199	32.1243	0
B3VHM9	Albumin (Fragment) OS=Capra hircus OX=9925 PE=1 SV=1 - [B3VHM9_CAPHI]	517.224	6	1	5	5	166	2.0604e+08	583	66.2698	5.85889
	A2	Sequence	# PSMs	# Proteins	# Protein Groups	Protein Group Accessions	Modifications	ΔCn	Area	q-Value	PEP	XCorr	Charge	MH+ [Da]	ΔM [ppm]	RT [min]	# Missed Cleavages
	High	KAPQVSTPTLVEISR	83	1	1	B3VHM9		0	426914379	0	2.208e-11	4.47475	3	1625.92	-0.461541	53.937	1
	High	KAPQVSTPTLVEISRSLGK	9	1	1	B3VHM9		0	83212121	0	7.453e-12	4.44471	3	2011.16	0.873109	66.6577	2
	High	YTRKAPQVSTPTLVEISR	23	1	1	B3VHM9		0	1.07995e+08	0	2.018e-14	3.85625	3	2046.13	-0.0497886	49.3928	2
	High	FGERALKAWSVAR	6	1	1	B3VHM9		0	6.04003e+07	0	9.041e-09	3.18217	3	1490.82	-0.378042	55.0334	2
	High	ALKAWSVAR	45	1	1	B3VHM9		0	8.03975e+07	0	2.892e-08	2.58802	2	1001.59	0.210398	35.0721	1
Q5YD57	Beta-casein (Fragment) OS=Capra hircus OX=9925 GN=CSN2 PE=4 SV=1 - [Q5YD57_CAPHI]	478.373	57.14	1	3	6	286	2.30038e+08	98	11.0509	7.41553
	A2	Sequence	# PSMs	# Proteins	# Protein Groups	Protein Group Accessions	Modifications	ΔCn	Area	q-Value	PEP	XCorr	Charge	MH+ [Da]	ΔM [ppm]	RT [min]	# Missed Cleavages
	High	DmPIQAFLLYQEPVLGPVR	35	4	2	P33048;Q5YD57	M2(Oxidation)	0	3.14283e+07	0	5.179e-15	5.00615	3	2202.16	0.623215	116.821	0
	High	YPVEPFTESQSLTLTDVEK	25	5	2	P33048;Q5YD57		0	1.54078e+08	0	4.031e-16	4.95157	2	2183.08	1.22364	87.2867	0
	High	VVPQRDMPIQAFLLYQEPVLGPVRGPFPIL	40	1	1	Q5YD57		0	2.93721e+07	0	4.366e-09	4.48428	3	3389.89	2.74302	134.557	2
	High	DMPIQAFLLYQEPVLGPVRGPFPIL	62	1	1	Q5YD57		0	2.17882e+07	0	1.789e-07	3.54539	3	2810.53	1.00857	158.039	1
	High	DMPIQAFLLYQEPVLGPVR	4	4	2	P33048;Q5YD57		0	1.92509e+07	0	2.802e-11	3.36365	3	2186.17	0.842397	129.109	0
	High	VLPVPQKVVPQR	56	2	1	Q5YD57		0	4.40583e+08	0	6.848e-07	2.9459	2	1359.85	0.675634	44.1309	1
	High	VLPVPQK	64	4	2	P33048;Q5YD57		0	9.54539e+07	0	0.01241	1.84565	2	780.504	7.59694	26.8719	0
P00712	Alpha-lactalbumin OS=Capra hircus OX=9925 GN=LALBA PE=1 SV=1 - [LALBA_CAPHI]	438.353	10.56	1	2	2	145	2.94583e+08	142	16.244	5.30029
	A2	Sequence	# PSMs	# Proteins	# Protein Groups	Protein Group Accessions	Modifications	ΔCn	Area	q-Value	PEP	XCorr	Charge	MH+ [Da]	ΔM [ppm]	RT [min]	# Missed Cleavages
	High	KILDKVGINYWLAHK	82	1	1	P00712		0	2.5509e+08	0	4.614e-12	3.93244	3	1798.04	-0.114404	68.1975	2
	High	ILDKVGINYWLAHK	63	1	1	P00712		0	334076520	0	5.577e-08	3.90404	4	1669.94	0.306939	71.7636	1
A0A0P0EVY5	Alpha S1 casein (Fragment) OS=Capra hircus OX=9925 GN=CSN1S1 PE=2 SV=1 - [A0A0P0EVY5_CAPHI]	226.129	16.98	16	3	3	101	9.51845e+07	212	23.9871	5.2749
	A2	Sequence	# PSMs	# Proteins	# Protein Groups	Protein Group Accessions	Modifications	ΔCn	Area	q-Value	PEP	XCorr	Charge	MH+ [Da]	ΔM [ppm]	RT [min]	# Missed Cleavages
	High	FVVAPFPEVFR	57	15	1	A0A0P0EVY5		0	2.03127e+08	0	1.238e-08	3.32048	2	1307.71	0.114741	99.8998	0
	High	LKKYNVPQLEIVPK	19	5	1	A0A0P0EVY5		0	7.76858e+07	0	1.521e-07	3.11097	3	1669	-0.0590027	55.5671	2
	High	YIQKEDVPSER	25	11	1	A0A0P0EVY5		0	4.74046e+06	0	4.711e-06	2.78511	3	1363.69	0.204746	18.554	1
A3F9D6	Lactoperoxidase OS=Capra hircus OX=9925 GN=LPO PE=1 SV=1 - [A3F9D6_CAPHI]	219.907	3.65	1	4	4	147	1.64006e+08	712	80.2889	8.1626
	A2	Sequence	# PSMs	# Proteins	# Protein Groups	Protein Group Accessions	Modifications	ΔCn	Area	q-Value	PEP	XCorr	Charge	MH+ [Da]	ΔM [ppm]	RT [min]	# Missed Cleavages
	High	ALARWLPAEYEDGLAVPFGWTQR	8	1	1	A3F9D6		0	3.03179e+07	0	3.804e-16	5.89146	3	2646.35	1.36394	109.099	1
	High	WLPAEYEDGLAVPFGWTQR	33	1	1	A3F9D6		0	3.63951e+07	0	3.795e-17	4.42003	2	2235.09	1.17038	113.849	0
	High	WLPAEYEDGLAVPFGWTQRK	37	1	1	A3F9D6		0	8.30769e+07	0	2.264e-10	3.57749	3	2363.19	1.95386	100.007	1
	High	WLPAEYEDGLAVPFGWTQRKTR	69	1	1	A3F9D6		0	3.72547e+08	0	1.627e-06	2.81704	4	2620.33	0.896561	90.9676	2
A0SWQ6	Kappa casein (Fragment) OS=Capra hircus OX=9925 GN=CSN3 PE=4 SV=1 - [A0SWQ6_CAPHI]	139.522	49.65	48	4	4	78	1.833e+08	141	15.971	7.40088
	A2	Sequence	# PSMs	# Proteins	# Protein Groups	Protein Group Accessions	Modifications	ΔCn	Area	q-Value	PEP	XCorr	Charge	MH+ [Da]	ΔM [ppm]	RT [min]	# Missed Cleavages
	High	YPSYGLNYYQQRPVALINNQFLPYPYYAKPVAVR	23	15	1	A0SWQ6		0	5.92632e+07	0	6.131e-13	4.43282	4	4066.11	0.953267	99.907	0
	High	SPAQTLQWQVLPNTVPAK	15	45	1	A0SWQ6		0	2.59617e+08	0	1.473e-08	4.25996	2	1978.08	0.930675	81.0199	0
	High	YIPIQYVLSR	24	26	1	A0SWQ6		0	2.3102e+08	0	3.662e-07	2.07714	2	1251.71	0.0247863	83.2447	0
	High	FFDDKIAK	16	26	1	A0SWQ6		0	4.34995e+07	0	0.0001764	1.81069	2	983.52	0.051503	37.7122	1
A5YVE0	Melanoma-associated antigen-like protein OS=Capra hircus OX=9925 PE=2 SV=1 - [A5YVE0_CAPHI]	73.1182	1.87	1	1	1	56	6.91901e+08	588	63.1005	9.37842
	A2	Sequence	# PSMs	# Proteins	# Protein Groups	Protein Group Accessions	Modifications	ΔCn	Area	q-Value	PEP	XCorr	Charge	MH+ [Da]	ΔM [ppm]	RT [min]	# Missed Cleavages
	High	SSEAVIWEVLR	56	1	1	A5YVE0		0	6.91901e+08	0	0.09577	1.75507	2	1288.7	8.79493	60.5724	0
A5JSS7	Glycosylation-dependent cell adhesion molecule-1 OS=Capra hircus OX=9925 GN=GLYCAM1 PE=2 SV=1 - [A5JSS7_CAPHI]	30.7844	18.83	2	3	3	20	8.26913e+07	154	17.015	5.35107
	A2	Sequence	# PSMs	# Proteins	# Protein Groups	Protein Group Accessions	Modifications	ΔCn	Area	q-Value	PEP	XCorr	Charge	MH+ [Da]	ΔM [ppm]	RT [min]	# Missed Cleavages
	High	QPQNQNPKLPLSILK	4	2	1	A5JSS7		0	5.95525e+07	0	3.572e-10	3.04376	3	1718	-0.210524	61.5659	1
	High	QPQNQNPKLPLSILKEK	15	2	1	A5JSS7		0	8.21581e+07	0	2.758e-09	2.98466	4	1975.13	-0.31189	52.8136	2
	High	SLFPPASEVVKP	1	2	1	A5JSS7		0	1.06363e+08	0.003	0.2654	1.46231	2	1270.7	0.51175	72.2456	0
A9YUB7	Osteopontin OS=Capra hircus OX=9925 GN=OPN PE=2 SV=1 - [A9YUB7_CAPHI]	28.3218	4.69	2	1	1	14	7.03515e+07	277	30.8644	4.53857
	A2	Sequence	# PSMs	# Proteins	# Protein Groups	Protein Group Accessions	Modifications	ΔCn	Area	q-Value	PEP	XCorr	Charge	MH+ [Da]	ΔM [ppm]	RT [min]	# Missed Cleavages
	High	ISHELDSASSEVN	14	2	1	A9YUB7		0	7.03515e+07	0	1.116e-05	2.72797	2	1387.63	0.0600237	33.0284	0
A5JSR9	Serum amyloid A protein OS=Capra hircus OX=9925 PE=2 SV=1 - [A5JSR9_CAPHI]	15.2871	36.64	2	3	3	122	1.26682e+08	131	14.5812	9.42236
	A2	Sequence	# PSMs	# Proteins	# Protein Groups	Protein Group Accessions	Modifications	ΔCn	Area	q-Value	PEP	XCorr	Charge	MH+ [Da]	ΔM [ppm]	RT [min]	# Missed Cleavages
	High	KDSKADQFANEWGR	4	1	1	A5JSR9		0	28812270	0	3.689e-13	3.97526	3	1651.78	-0.042106	37.0868	2
	High	SGKDPNHFRPAGLPDKY	88	1	1	A5JSR9		0	2.68479e+08	0	0.0001998	2.38304	4	1898.95	0.179721	38.5943	2
	High	GNYDAAQRGPGGAWAAK	30	2	1	A5JSR9		0	8.27555e+07	0	0.003066	2.36331	3	1689.81	0.227363	35.895	1
A3EY52	Butyrophilin subfamily 1 member A1 OS=Capra hircus OX=9925 GN=BTN1A1 PE=2 SV=1 - [A3EY52_CAPHI]	8.53979	5.51	1	2	2	11	2.48339e+07	526	59.2278	5.21143
	A2	Sequence	# PSMs	# Proteins	# Protein Groups	Protein Group Accessions	Modifications	ΔCn	Area	q-Value	PEP	XCorr	Charge	MH+ [Da]	ΔM [ppm]	RT [min]	# Missed Cleavages
	High	VSLVEDHIAEGSVAVR	8	1	1	A3EY52		0	4.73211e+07	0	7.421e-12	3.03302	3	1680.89	-0.384898	55.9686	0
	High	IQDVKASDDGEYR	3	1	1	A3EY52		0	2.34665e+06	0	1.042e-05	1.93157	3	1495.7	-1.09851	20.3586	1
Q9TTX1	Pregnancy-associated glycoprotein-5 OS=Capra hircus OX=9925 GN=PAG-5 PE=2 SV=1 - [Q9TTX1_CAPHI]	3.95301	4.21	1	1	1	1	2.02332e+08	206	22.9435	5.22412
	A2	Sequence	# PSMs	# Proteins	# Protein Groups	Protein Group Accessions	Modifications	ΔCn	Area	q-Value	PEP	XCorr	Charge	MH+ [Da]	ΔM [ppm]	RT [min]	# Missed Cleavages
	Medium	IKGKVVHDTVR	1	2	1	Q9TTX0		0	9.77171e+06	0	0.07575	1.08912	3	1238.71	1.28898	26.5819	1
Q9TTX3	Pregnancy-associated glycoprotein-3 OS=Capra hircus OX=9925 GN=PAG-3 PE=2 SV=1 - [Q9TTX3_CAPHI]	3.11951	7.89	25	2	2	5	3.9677e+06	380	41.9409	5.90967
	A2	Sequence	# PSMs	# Proteins	# Protein Groups	Protein Group Accessions	Modifications	ΔCn	Area	q-Value	PEP	XCorr	Charge	MH+ [Da]	ΔM [ppm]	RT [min]	# Missed Cleavages
	High	WGDAGAEYVVESTGVFTTMEK	1	1	1	Q8HY38		0	2.55882e+07	0	1.142e-07	2.89	3	2277.04	0.544344	103.907	0
Q8HY38	Glyceraldehyd-3-phosphate dehydrogenase (Fragment) OS=Capra hircus OX=9925 PE=2 SV=1 - [Q8HY38_CAPHI]	2.89	11.05	1	1	1	1	2.55882e+07	190	20.2964	8.39697
	A2	Sequence	# PSMs	# Proteins	# Protein Groups	Protein Group Accessions	Modifications	ΔCn	Area	q-Value	PEP	XCorr	Charge	MH+ [Da]	ΔM [ppm]	RT [min]	# Missed Cleavages
	High	TGPTQKcQVIYNGGITGHEK	5	1	1	G1DG41	C7(Methylthio)	0	2.9944e+08	0	0.05404	1.50484	3	2177.04	-5.31606	104.17	1
G1DG41	Arsenite methyltransferase OS=Capra hircus OX=9925 GN=AS3MT PE=2 SV=1 - [G1DG41_CAPHI]	2.03621	5.35	1	1	1	5	2.9944e+08	374	41.5129	5.41455
	A2	Sequence	# PSMs	# Proteins	# Protein Groups	Protein Group Accessions	Modifications	ΔCn	Area	q-Value	PEP	XCorr	Charge	MH+ [Da]	ΔM [ppm]	RT [min]	# Missed Cleavages
	High	EHQASLDPNSPRDFIDcFLTKmAQEK	1	1	1	O18809	C17(Methylthio); M22(Oxidation)	0	1.23989e+08	0.002	0.1985	0.711093	3	3082.39	-6.85573	71.1527	2
O18809	Cytochrome P450 2F3 OS=Capra hircus OX=9925 GN=CYP2F3 PE=2 SV=1 - [CP2F3_CAPHI]	0	5.3	1	1	1	1	1.23989e+08	491	55.9261	8.77783
	A2	Sequence	# PSMs	# Proteins	# Protein Groups	Protein Group Accessions	Modifications	ΔCn	Area	q-Value	PEP	XCorr	Charge	MH+ [Da]	ΔM [ppm]	RT [min]	# Missed Cleavages
	High	AVGQLNERSSEANLYR	2	1	1	P82018		0	4.47804e+07	0.001	0.1374	1.63333	3	1806.91	-0.154701	39.7249	1
P82018	Cathelicidin-2 OS=Capra hircus OX=9925 GN=CATHL2 PE=1 SV=1 - [CTHL2_CAPHI]	0	9.09	1	1	1	2	4.47804e+07	176	19.8334	9.15869
	A2	Sequence	# PSMs	# Proteins	# Protein Groups	Protein Group Accessions	Modifications	ΔCn	Area	q-Value	PEP	XCorr	Charge	MH+ [Da]	ΔM [ppm]	RT [min]	# Missed Cleavages
	High	EAALVDmVNDGVEDLRcKYVSLIYTNYQAGK	1	1	1	Q9TTY8	M7(Oxidation); C17(Methylthio)	0	5.10702e+08	0.001	0.1508	0.238168	4	3539.63	-14.6794	67.6291	2
Q9TTY8	Glutathione S-transferase P OS=Capra hircus OX=9925 GN=GSTP1 PE=2 SV=2 - [GSTP1_CAPHI]	0	14.76	1	1	1	1	5.10702e+08	210	23.6151	7.79639
	A2	Sequence	# PSMs	# Proteins	# Protein Groups	Protein Group Accessions	Modifications	ΔCn	Area	q-Value	PEP	XCorr	Charge	MH+ [Da]	ΔM [ppm]	RT [min]	# Missed Cleavages
	High	EIETYcRLIDGEDGScTKSK	2	1	1	Q6R649	C6(Methylthio); C16(Methylthio)	0	1.29726e+08	0	0.07856	0.757623	3	2339	1.06096	48.6795	2
Q6R649	Keratin, type I cytoskeletal 27 OS=Capra hircus OX=9925 GN=KRT27 PE=2 SV=1 - [K1C27_CAPHI]	0	4.35	1	1	1	2	1.29726e+08	460	49.9306	5.04639
	A2	Sequence	# PSMs	# Proteins	# Protein Groups	Protein Group Accessions	Modifications	ΔCn	Area	q-Value	PEP	XCorr	Charge	MH+ [Da]	ΔM [ppm]	RT [min]	# Missed Cleavages
	High	LVMFQRR	11	4	1	B2YKZ1		0	1.61526e+06	0.001	0.1126	0.327255	2	949.539	-1.39795	22.677	1
B2YKZ1	Stearoyl coenzyme A desaturase (Fragment) OS=Capra hircus OX=9925 GN=SCD PE=3 SV=1 - [B2YKZ1_CAPHI]	0	4.79	4	1	1	11	1.61526e+06	146	17.1009	9.49561
	A2	Sequence	# PSMs	# Proteins	# Protein Groups	Protein Group Accessions	Modifications	ΔCn	Area	q-Value	PEP	XCorr	Charge	MH+ [Da]	ΔM [ppm]	RT [min]	# Missed Cleavages
	High	TSPVGSPALSIGLSVTLGHLVGIYFTGcSmNPARSFGPAVImSR	3	1	1	A0A0D4D5W6	C28(Methylthio); M30(Oxidation); M42(Oxidation)	0	6.34729e+08	0.002	0.221	0.700758	6	4526.27	0.754991	106.899	1
A0A0D4D5W6	Aquaporin 5 (Fragment) OS=Capra hircus OX=9925 GN=AQP5 PE=2 SV=1 - [A0A0D4D5W6_CAPHI]	0	17.46	1	1	1	3	6.34729e+08	252	26.7159	7.03467
	A2	Sequence	# PSMs	# Proteins	# Protein Groups	Protein Group Accessions	Modifications	ΔCn	Area	q-Value	PEP	XCorr	Charge	MH+ [Da]	ΔM [ppm]	RT [min]	# Missed Cleavages
	High	AGDKLYKFYLPNcNK	4	1	1	F4YZS9	C13(Methylthio)	0	1.58127e+08	0	0.08638	1.23517	2	1819.87	-7.52453	109.985	2
F4YZS9	Insulin-like growth factor binding protein 1 OS=Capra hircus OX=9925 GN=IGFBP1 PE=2 SV=1 - [F4YZS9_CAPHI]	0	5.7	1	1	1	4	1.58127e+08	263	28.7731	6.31592
	A2	Sequence	# PSMs	# Proteins	# Protein Groups	Protein Group Accessions	Modifications	ΔCn	Area	q-Value	PEP	XCorr	Charge	MH+ [Da]	ΔM [ppm]	RT [min]	# Missed Cleavages
	High	KTLSGKHMLNNFLK	1	1	1	Q2KKJ5		0	4.05641e+08	0.001	0.1586	0.92369	2	1630.92	6.51562	93.4807	2
Q2KKJ5	Pregnancy-associated glycoprotein 12 OS=Capra hircus OX=9925 PE=2 SV=1 - [Q2KKJ5_CAPHI]	0	3.68	1	1	1	1	4.05641e+08	380	42.4697	7.47412
	A2	Sequence	# PSMs	# Proteins	# Protein Groups	Protein Group Accessions	Modifications	ΔCn	Area	q-Value	PEP	XCorr	Charge	MH+ [Da]	ΔM [ppm]	RT [min]	# Missed Cleavages
	High	LSPKASPEERATQTILFLmSFFVVmYFLDITVSWFSR	1	1	1	Q8WNV6	M19(Oxidation); M25(Oxidation)	0	21450027	0.002	0.197	0.564645	6	4389.29	12.2093	106.324	2
Q8WNV6	Vomeronasal type-1 receptor OS=Capra hircus OX=9925 GN=gv1r1 PE=3 SV=1 - [Q8WNV6_CAPHI]	0	12.01	1	1	1	1	21450027	308	35.3467	9.65674
	A2	Sequence	# PSMs	# Proteins	# Protein Groups	Protein Group Accessions	Modifications	ΔCn	Area	q-Value	PEP	XCorr	Charge	MH+ [Da]	ΔM [ppm]	RT [min]	# Missed Cleavages
	High	KcGLFWANLRAALHVNLLDTxGTcELQTFTELNEVFR	1	1	1	D0VU00	C2(Methylthio); X21(L); C24(Methylthio)	0	47464283	0.002	0.1731	0.220965	5	4328.17	5.71811	104.648	2
D0VU00	Toll-like receptor 10 (Fragment) OS=Capra hircus OX=9925 GN=TLR10 PE=2 SV=1 - [D0VU00_CAPHI]	0	68.52	1	1	1	1	47464283	54	6.10005	7.07861
	A2	Sequence	# PSMs	# Proteins	# Protein Groups	Protein Group Accessions	Modifications	ΔCn	Area	q-Value	PEP	XCorr	Charge	MH+ [Da]	ΔM [ppm]	RT [min]	# Missed Cleavages
	High	ATGQEFAVKImEVTAERLSPEQLEEVR	11	2	1	G1DFY3	M11(Oxidation)	0	4.3175e+08	0	0.08075	1.17552	4	3076.59	10.5698	94.1715	2
G1DFY3	Phosphorylase kinase subunit gamma-2 OS=Capra hircus OX=9925 GN=PHKG2 PE=2 SV=1 - [G1DFY3_CAPHI]	0	12.5	2	1	1	11	4.3175e+08	216	24.6694	5.12256
	A2	Sequence	# PSMs	# Proteins	# Protein Groups	Protein Group Accessions	Modifications	ΔCn	Area	q-Value	PEP	XCorr	Charge	MH+ [Da]	ΔM [ppm]	RT [min]	# Missed Cleavages
	High	KEMLELMSDVSK	18	1	1	H9B8T7		0	9.32378e+08	0.001	0.1595	1.85181	3	1409.71	4.128	33.2722	1
H9B8T7	Caspase 3 OS=Capra hircus OX=9925 PE=2 SV=1 - [H9B8T7_CAPHI]	0	4.36	1	1	1	18	9.32378e+08	275	31.0471	6.23975
	A2	Sequence	# PSMs	# Proteins	# Protein Groups	Protein Group Accessions	Modifications	ΔCn	Area	q-Value	PEP	XCorr	Charge	MH+ [Da]	ΔM [ppm]	RT [min]	# Missed Cleavages
	High	QIFQPLHSLRSAEKVLLPGYHPFEWQPPLK	13	1	1	I6TWW2		0	145635876	0	0.09092	0.641834	5	3555.89	-11.3689	104.159	2
I6TWW2	Recombination activating protein 1 (Fragment) OS=Capra hircus OX=9925 GN=RAG-1 PE=4 SV=1 - [I6TWW2_CAPHI]	0	6.67	1	1	1	13	145635876	450	51.0667	6.354
	A2	Sequence	# PSMs	# Proteins	# Protein Groups	Protein Group Accessions	Modifications	ΔCn	Area	q-Value	PEP	XCorr	Charge	MH+ [Da]	ΔM [ppm]	RT [min]	# Missed Cleavages
	High	GVKEQLHLYDTRGLQEGVELPK	1	1	1	G1DG85		0	7.83321e+07	0.007	0.333	1.27703	4	2509.34	-1.3853	62.6711	2
G1DG85	NF-kappa-B inhibitor-interacting Ras-like protein 1 OS=Capra hircus OX=9925 GN=NKIRAS1 PE=2 SV=1 - [G1DG85_CAPHI]	0	11.46	1	1	1	1	7.83321e+07	192	21.4541	7.78174
	A2	Sequence	# PSMs	# Proteins	# Protein Groups	Protein Group Accessions	Modifications	ΔCn	Area	q-Value	PEP	XCorr	Charge	MH+ [Da]	ΔM [ppm]	RT [min]	# Missed Cleavages
	High	QAcYPLAFGVPAALMAVSLIVFVIGSGMYKKVQPQGNIMSK	4	1	1	V9HXF3	C3(Methylthio)	0	3.11543e+07	0	0.04984	1.01966	5	4373.28	1.71452	109.274	2
	High	QAcYPLAFGVPAALMAVSLIVFVIGSGmYKKVQPQGNIMSK	8	1	1	V9HXF3	C3(Methylthio); M28(Oxidation)	0	4.85221e+07	0	0.03391	0.208007	6	4389.29	3.8649	106.318	2
V9HXF3	Proton-dependent gastrointestinal peptide transporter OS=Capra hircus OX=9925 PE=2 SV=1 - [V9HXF3_CAPHI]	0	5.8	1	1	1	12	4.85221e+07	707	78.299	6.82959
	A2	Sequence	# PSMs	# Proteins	# Protein Groups	Protein Group Accessions	Modifications	ΔCn	Area	q-Value	PEP	XCorr	Charge	MH+ [Da]	ΔM [ppm]	RT [min]	# Missed Cleavages
	High	DGEGPVREVMVKPFAIDIFPVTNKDFR	2	1	1	G1DFY6		0	4.3175e+08	0.003	0.2347	1.20388	4	3076.59	0.72744	94.0859	2
G1DFY6	Sulfatase-modifying factor 2 OS=Capra hircus OX=9925 GN=SUMF2 PE=2 SV=1 - [G1DFY6_CAPHI]	0	8.97	1	1	1	2	4.3175e+08	301	33.6206	7.25439
	A2	Sequence	# PSMs	# Proteins	# Protein Groups	Protein Group Accessions	Modifications	ΔCn	Area	q-Value	PEP	XCorr	Charge	MH+ [Da]	ΔM [ppm]	RT [min]	# Missed Cleavages
	High	ALFREGKVLAQQGEYSEAIPILR	1	1	1	F6M3L1		0	39120852	0.002	0.1957	0.744711	4	2588.38	-14.5429	49.3589	2
F6M3L1	Peptidylprolyl isomerase OS=Capra hircus OX=9925 PE=2 SV=1 - [F6M3L1_CAPHI]	0	5.6	1	1	1	1	39120852	411	44.3786	4.88135
	A2	Sequence	# PSMs	# Proteins	# Protein Groups	Protein Group Accessions	Modifications	ΔCn	Area	q-Value	PEP	XCorr	Charge	MH+ [Da]	ΔM [ppm]	RT [min]	# Missed Cleavages
	High	EVAEKQREGLYEALK	1	1	1	G1DFS0		0	1.14462e+08	0.006	0.2945	1.06726	3	1762.96	14.2834	52.4421	2
G1DFS0	Geminin OS=Capra hircus OX=9925 GN=GMNN PE=2 SV=1 - [G1DFS0_CAPHI]	0	8.06	1	1	1	1	1.14462e+08	186	21.2507	5.85889
	A2	Sequence	# PSMs	# Proteins	# Protein Groups	Protein Group Accessions	Modifications	ΔCn	Area	q-Value	PEP	XCorr	Charge	MH+ [Da]	ΔM [ppm]	RT [min]	# Missed Cleavages
	High	NLYKEGDLTHFNQRLEGFSVPR	1	1	1	A1YZ34		0	3.72547e+08	0	0.08916	0.862448	4	2620.33	1.97249	91.1954	2
A1YZ34	Xanthine oxidoreductase OS=Capra hircus OX=9925 PE=2 SV=1 - [A1YZ34_CAPHI]	0	1.65	1	1	1	1	3.72547e+08	1333	146.884	7.73779
	A2	Sequence	# PSMs	# Proteins	# Protein Groups	Protein Group Accessions	Modifications	ΔCn	Area	q-Value	PEP	XCorr	Charge	MH+ [Da]	ΔM [ppm]	RT [min]	# Missed Cleavages
	High	GLMMAVmVAALTSSLPSIFNSASTIFTmDLWNHLRPRASEK	1	1	1	G1DFX5	M7(Oxidation); M28(Oxidation)	0	402433530	0.002	0.2174	0.604945	6	4526.27	-0.220101	107.017	1
G1DFX5	Solute carrier family 5 member 11 OS=Capra hircus OX=9925 GN=SLC5A11 PE=2 SV=1 - [G1DFX5_CAPHI]	0	6.08	1	1	1	1	402433530	674	73.8738	7.75244
	A2	Sequence	# PSMs	# Proteins	# Protein Groups	Protein Group Accessions	Modifications	ΔCn	Area	q-Value	PEP	XCorr	Charge	MH+ [Da]	ΔM [ppm]	RT [min]	# Missed Cleavages
	High	TWFQNQRMKcK	1	5	1	A6N6W7	C10(Methylthio)	0	1.31733e+08	0.006	0.3015	0.524848	2	1515.7	-0.156109	60.8224	2
A6N6W7	Homeobox transcription factor Nanog (Fragment) OS=Capra hircus OX=9925 PE=4 SV=1 - [A6N6W7_CAPHI]	0	4.66	5	1	1	1	1.31733e+08	236	27.312	8.42627
	A2	Sequence	# PSMs	# Proteins	# Protein Groups	Protein Group Accessions	Modifications	ΔCn	Area	q-Value	PEP	XCorr	Charge	MH+ [Da]	ΔM [ppm]	RT [min]	# Missed Cleavages
	High	LEcLKEDVQRQQER	1	1	1	G1DFU6	C3(Methylthio)	0	1.58127e+08	0.004	0.273	1.2998	2	1819.87	-3.72132	109.897	2
G1DFU6	Cdc5-like protein OS=Capra hircus OX=9925 GN=CDC5L PE=2 SV=1 - [G1DFU6_CAPHI]	0	1.75	1	1	1	1	1.58127e+08	802	92.1485	7.78174
	A2	Sequence	# PSMs	# Proteins	# Protein Groups	Protein Group Accessions	Modifications	ΔCn	Area	q-Value	PEP	XCorr	Charge	MH+ [Da]	ΔM [ppm]	RT [min]	# Missed Cleavages
	High	QPGPLASPLPSGHPAVPPKPAGPWRDcAEARQAGHGQSGVYELR	1	1	1	E3VL25	C27(Methylthio)	0	2.77176e+07	0	0.09505	0.247667	4	4585.26	-3.07735	109.454	2
E3VL25	Angiopoietin-like protein 6 (Fragment) OS=Capra hircus OX=9925 PE=2 SV=1 - [E3VL25_CAPHI]	0	16.18	1	1	1	1	2.77176e+07	272	30.093	7.38623
	A2	Sequence	# PSMs	# Proteins	# Protein Groups	Protein Group Accessions	Modifications	ΔCn	Area	q-Value	PEP	XCorr	Charge	MH+ [Da]	ΔM [ppm]	RT [min]	# Missed Cleavages
	High	NVEAMSGmEGRKK	1	1	1	I6W6Y7	M8(Oxidation)	0	1.73605e+08	0.009	0.3495	0.940743	2	1452.72	16.2677	50.5972	2
I6W6Y7	Troponin I OS=Capra hircus OX=9925 GN=TNNI1 PE=2 SV=1 - [I6W6Y7_CAPHI]	0	6.95	1	1	1	1	1.73605e+08	187	21.6216	9.65674
	A2	Sequence	# PSMs	# Proteins	# Protein Groups	Protein Group Accessions	Modifications	ΔCn	Area	q-Value	PEP	XCorr	Charge	MH+ [Da]	ΔM [ppm]	RT [min]	# Missed Cleavages
	High	IDTPRPLVGRLIHQLLTDIGRYHPQALIYPLTVASK	24	1	1	D9I5T4		0	1.09911e+08	0	0.08341	1.40577	4	4065.29	-4.48407	119.293	2
	High	KLTLMGSNGHEFVFLLKGHEDLR	2	1	1	D9I5T4		0	8.47048e+07	0.002	0.1936	1.24915	4	2641.37	-7.22571	55.3887	2
D9I5T4	Serine/threonine-protein kinase mTOR OS=Capra hircus OX=9925 GN=mTOR PE=2 SV=1 - [D9I5T4_CAPHI]	0	2.31	1	2	2	26	9.7308e+07	2549	288.463	7.23975
	A2	Sequence	# PSMs	# Proteins	# Protein Groups	Protein Group Accessions	Modifications	ΔCn	Area	q-Value	PEP	XCorr	Charge	MH+ [Da]	ΔM [ppm]	RT [min]	# Missed Cleavages
	High	ARKAWAWR	24	1	1	I1SKJ7		0	89993949	0	0.02744	1.53308	2	1044.59	8.95721	63.4265	2
I1SKJ7	Mitochondrial sulfite oxidase OS=Capra hircus OX=9925 PE=2 SV=1 - [I1SKJ7_CAPHI]	0	1.64	1	1	1	24	89993949	488	53.8109	5.57959
	A2	Sequence	# PSMs	# Proteins	# Protein Groups	Protein Group Accessions	Modifications	ΔCn	Area	q-Value	PEP	XCorr	Charge	MH+ [Da]	ΔM [ppm]	RT [min]	# Missed Cleavages
	High	IAERDSREHEEPTTSEMAEETYSPK	13	1	1	M9UU16		0	1513023338	0	0.07886	0.995469	4	2922.31	0.214885	65.8462	2
M9UU16	Insulin-like growth factor binding protein 5 OS=Capra hircus OX=9925 GN=IGFBP-5 PE=2 SV=1 - [M9UU16_CAPHI]	0	9.19	1	1	1	13	1513023338	272	30.3719	8.17725
	A2	Sequence	# PSMs	# Proteins	# Protein Groups	Protein Group Accessions	Modifications	ΔCn	Area	q-Value	PEP	XCorr	Charge	MH+ [Da]	ΔM [ppm]	RT [min]	# Missed Cleavages
	High	mPEKYVSQGGPmGmSMAQPSYTPPK	1	1	1	G1DFP2	M1(Oxidation); M12(Oxidation); M14(Oxidation)	0	271566	0.002	0.19	0.493834	3	2747.19	-10.0707	229.737	1
G1DFP2	Meis homeobox 2 OS=Capra hircus OX=9925 GN=MEIS2 PE=2 SV=1 - [G1DFP2_CAPHI]	0	27.47	1	1	1	1	271566	91	9.90055	8.67529
	A2	Sequence	# PSMs	# Proteins	# Protein Groups	Protein Group Accessions	Modifications	ΔCn	Area	q-Value	PEP	XCorr	Charge	MH+ [Da]	ΔM [ppm]	RT [min]	# Missed Cleavages
	High	QRVQNVHGINGSSISSAESR	146	1	1	E1CEV5		0	1.02079e+08	0	0.06845	1.99941	4	2126.08	5.36017	16.1256	1
E1CEV5	Vomeronasal type-1 receptor (Fragment) OS=Capra hircus OX=9925 GN=goatv1r30 PE=3 SV=1 - [E1CEV5_CAPHI]	0	6.41	1	1	1	146	1.02079e+08	312	33.9477	9.5542
	A2	Sequence	# PSMs	# Proteins	# Protein Groups	Protein Group Accessions	Modifications	ΔCn	Area	q-Value	PEP	XCorr	Charge	MH+ [Da]	ΔM [ppm]	RT [min]	# Missed Cleavages
	High	KEEFGSTTEKMEQK	1	1	1	G1DG50		0	556206753	0	0.03929	0.496667	2	1671.79	2.31563	98.7737	2
G1DG50	DnaJ subfamily C member 12-like protein OS=Capra hircus OX=9925 GN=DNAJC12 PE=2 SV=1 - [G1DG50_CAPHI]	0	7.07	1	1	1	1	556206753	198	23.0961	5.12256
	A2	Sequence	# PSMs	# Proteins	# Protein Groups	Protein Group Accessions	Modifications	ΔCn	Area	q-Value	PEP	XCorr	Charge	MH+ [Da]	ΔM [ppm]	RT [min]	# Missed Cleavages
	High	GHLESSLLSRLVDPK	2	1	1	G1DGA2		0	6.61258e+07	0	0.06129	0.96519	2	1650.93	7.8284	97.9545	1
G1DGA2	Galactosylgalactosylxylosylprotein 3-beta-glucuronosyltransferase OS=Capra hircus OX=9925 GN=B3GAT3 PE=2 SV=1 - [G1DGA2_CAPHI]	0	4.48	1	1	1	2	6.61258e+07	335	36.8426	9.42236
	A2	Sequence	# PSMs	# Proteins	# Protein Groups	Protein Group Accessions	Modifications	ΔCn	Area	q-Value	PEP	XCorr	Charge	MH+ [Da]	ΔM [ppm]	RT [min]	# Missed Cleavages
	High	TILKDLLPETIPPPELDDMTLWQIVINILSEPPKR	18	1	1	A0A0G3EQ35		0	1.68997e+08	0	0.03964	1.20342	4	4038.29	15.6618	122.305	2
A0A0G3EQ35	NAD-dependent protein deacetylase sirtuin-1 OS=Capra hircus OX=9925 GN=Sirt1 PE=2 SV=1 - [A0A0G3EQ35_CAPHI]	0	4.77	1	1	1	18	1.68997e+08	734	80.5697	4.69092
	A2	Sequence	# PSMs	# Proteins	# Protein Groups	Protein Group Accessions	Modifications	ΔCn	Area	q-Value	PEP	XCorr	Charge	MH+ [Da]	ΔM [ppm]	RT [min]	# Missed Cleavages
	High	QQKLAQmLSRLQK	34	2	1	A0A109XWH9	M7(Oxidation)	0	3.29597e+09	0	0.00493	1.28948	3	1587.91	8.72605	58.962	2
A0A109XWH9	DNA meiotic recombinase 1 transcript variant OS=Capra hircus OX=9925 GN=DMC1 PE=2 SV=1 - [A0A109XWH9_CAPHI]	0	4.36	2	1	1	34	3.29597e+09	298	32.7417	5.71924
	A2	Sequence	# PSMs	# Proteins	# Protein Groups	Protein Group Accessions	Modifications	ΔCn	Area	q-Value	PEP	XCorr	Charge	MH+ [Da]	ΔM [ppm]	RT [min]	# Missed Cleavages
	High	KPGFNcKSFPDPVNcNSNSHTSVHNESDQPKSLEIIANR	1	1	1	A0A142BWQ6	C6(Methylthio); C15(Methylthio)	0	4.43636e+08	0.003	0.2606	0.571263	5	4403.05	9.8926	66.9141	2
A0A142BWQ6	Methylcytosine dioxygenase isoform X1 OS=Capra hircus OX=9925 GN=TET1 PE=2 SV=1 - [A0A142BWQ6_CAPHI]	0	1.8	1	1	1	1	4.43636e+08	2168	239.527	8.01611
	A2	Sequence	# PSMs	# Proteins	# Protein Groups	Protein Group Accessions	Modifications	ΔCn	Area	q-Value	PEP	XCorr	Charge	MH+ [Da]	ΔM [ppm]	RT [min]	# Missed Cleavages
	High	KMIScNQSQLPGTSATSLcPTVSSGQMTPIVLPKPLSNFSSKK	1	4	1	A0A286S9Y8	C5(Methylthio); C19(Methylthio)	0	2.77176e+07	0.002	0.2118	0.24296	4	4585.26	-1.59275	108.984	2
A0A286S9Y8	Interferon gamma inducible protein 16-like protein transcript variant 2 OS=Capra hircus OX=9925 GN=IFI16l PE=2 SV=1 - [A0A286S9Y8_CAPHI]	0	13.61	4	1	1	1	2.77176e+07	316	34.687	9.59814
	A2	Sequence	# PSMs	# Proteins	# Protein Groups	Protein Group Accessions	Modifications	ΔCn	Area	q-Value	PEP	XCorr	Charge	MH+ [Da]	ΔM [ppm]	RT [min]	# Missed Cleavages
	High	VEIIANDQGNR	1	15	1	A0A286S9Y8		0	1.42866e+07	0.001	0.1107	1.53867	2	1228.63	-0.399002	30.2324	0
A0A142DA83	Heat shock protein 70 kDa transcript variant 1 (Fragment) OS=Capra hircus OX=9925 GN=HSP70 PE=3 SV=1 - [A0A142DA83_CAPHI]	0	29.73	15	1	1	1	1.42866e+07	37	3.92095	7.18115
	A2	Sequence	# PSMs	# Proteins	# Protein Groups	Protein Group Accessions	Modifications	ΔCn	Area	q-Value	PEP	XCorr	Charge	MH+ [Da]	ΔM [ppm]	RT [min]	# Missed Cleavages
	Medium	DKQEGSVVmFGGVDHR	1	1	1	A0A142DA83	M9(Oxidation)	0	2.02332e+08	0	0.0941	2.42214	3	2278.09	-8.19319	69.6401	0
Q9TTX0	Pregnancy-associated glycoprotein-6 OS=Capra hircus OX=9925 GN=PAG-6 PE=2 SV=1 - [Q9TTX0_CAPHI]	0	0.63	3	1	1	1	9.77171e+06	1750	191.368	6.81494
	A2	Sequence	# PSMs	# Proteins	# Protein Groups	Protein Group Accessions	Modifications	ΔCn	Area	q-Value	PEP	XCorr	Charge	MH+ [Da]	ΔM [ppm]	RT [min]	# Missed Cleavages
	High	AGDWSVR	2	2	1	Q9TTX3		0	3.71273e+06	0	0.0001296	2.42483	2	1015.58	-0.477474	53.946	0
	High	DSNVTIVPLRNMR	1	1	1	Q9TTX3		0	4.22266e+06	0	0.0003679	1.85167	2	2007.89	0.715948	88.9313	0

## Sheet: D45 3rd
Accession	Description	Score	Coverage	# Proteins	# Unique Peptides	# Peptides	# PSMs	Area	# AAs	MW [kDa]	calc. pI
A5JSR9	Serum amyloid A protein OS=Capra hircus OX=9925 PE=2 SV=1 - [A5JSR9_CAPHI]	1225.98	49.62	2	6	7	900	2.68786e+08	131	14.5812	9.42236
	A2	Sequence	# PSMs	# Proteins	# Protein Groups	Protein Group Accessions	Modifications	ΔCn	Area	q-Value	PEP	XCorr	Charge	MH+ [Da]	ΔM [ppm]	RT [min]	# Missed Cleavages
	High	GNYDAAQRGPGGAWAAK	127	2	1	A5JSR9		0	3.47699e+08	0	7.905e-05	5.51481	2	1689.81	0.415918	33.0747	1
	High	SGKDPNHFRPAGLPDKY	601	1	1	A5JSR9		0	3.29739e+08	0	0.002969	4.43515	4	1898.95	-0.784525	34.7937	2
	High	KDSKADQFANEWGR	44	1	1	A5JSR9		0	4.87271e+07	0	4.242e-06	4.42564	3	1651.78	-0.042106	34.2255	2
	High	DSKADQFANEWGR	32	1	1	A5JSR9		0	3.82329e+07	0	3.053e-06	4.05249	2	1523.69	-0.157455	46.6201	1
	High	ADQFANEWGR	47	1	1	A5JSR9		0	1.28919e+08	0	0.0005865	3.88878	2	1193.53	0.12202	45.3526	0
	High	GNYDAAQRGPGGAWAAKVISNAR	43	2	1	A5JSR9		0	4.10767e+07	0	3.572e-05	2.88027	4	2330.17	-0.429324	56.8092	2
	High	EAGQGAKDMWR	6	3	2	A5JSR9;A5JST2		0	1.44024e+06	0	0.00306	2.30276	3	1248.58	0.352902	20.8433	1
K0P7C2	K-casein (Fragment) OS=Capra hircus OX=9925 GN=CSN3 PE=4 SV=1 - [K0P7C2_CAPHI]	559.443	48.28	32	2	5	211	7.08594e+07	145	16.2123	7.48877
	A2	Sequence	# PSMs	# Proteins	# Protein Groups	Protein Group Accessions	Modifications	ΔCn	Area	q-Value	PEP	XCorr	Charge	MH+ [Da]	ΔM [ppm]	RT [min]	# Missed Cleavages
	High	SPAQTLQWQVLPNTVPAK	108	45	3	A0SWQ6;K0P7C2;A0A0U5A2G6		0	8.9524e+07	0	5.203e-08	5.99349	2	1978.08	1.23923	78.4186	0
	High	YPSYGLNYYR	23	4	1	K0P7C2		0	1.88781e+07	0	0.0007562	3.49142	2	1295.61	-0.184541	57.6849	0
	High	YIPIQYVLSR	57	26	2	A0SWQ6;K0P7C2		0	9.06923e+07	0	0.0005586	2.55059	2	1251.71	0.122309	79.784	0
	High	QRPVALINNQFLPYPYYAKPIAVR	2	3	1	K0P7C2		0	3.1822e+06	0	0.001003	2.38949	4	2831.57	0.485124	83.2498	0
	High	FFDDKIAK	21	26	2	A0SWQ6;K0P7C2		0	3.23619e+07	0	0.02137	2.13607	2	983.52	-0.0105549	34.2141	1
P33049	Alpha-S2-casein OS=Capra hircus OX=9925 GN=CSN1S2 PE=2 SV=1 - [CASA2_CAPHI]	500.093	25.11	3	9	9	314	1.39456e+08	223	26.3723	8.17725
	A2	Sequence	# PSMs	# Proteins	# Protein Groups	Protein Group Accessions	Modifications	ΔCn	Area	q-Value	PEP	XCorr	Charge	MH+ [Da]	ΔM [ppm]	RT [min]	# Missed Cleavages
	High	NAGPFTPTVNR	53	2	1	P33049		0	9.97333e+07	0	0.0001514	3.40689	2	1173.6	-0.129135	36.9266	0
	High	ALNEINQFYQK	25	2	1	P33049		0	2.7217e+07	0	0.000755	3.36554	2	1367.7	0.304951	55.983	0
	High	AMKPWTQPKTNAIPYVR	30	2	1	P33049		0	1.37532e+07	0	0.0004222	3.11754	3	2001.07	0.181221	51.1704	1
	High	TNAIPYVRYL	61	2	1	P33049		0	1.6992e+08	0	0.001185	2.69996	2	1209.66	0.491299	74.8146	1
	High	TNAIPYVR	57	2	1	P33049		0	1.48715e+08	0	0.006878	2.69113	2	933.515	-0.354706	38.1128	0
	High	TVDQHQKAMKPWTQPK	4	2	1	P33049		0	5.49875e+06	0	0.005776	2.22539	4	1922.99	-0.693078	27.1275	1
	High	AMKPWTQPKTNAIPYVRYL	7	2	1	P33049		0	1.09575e+07	0	0.1389	2.07889	4	2277.22	1.17618	72.5287	2
	High	FAWPQYLK	6	2	1	P33049		0	34125732	0	0.02287	1.91035	2	1052.56	-0.200804	76.49	0
	High	AMKPWTQPK	71	2	1	P33049		0	6.20224e+06	0	0.07381	1.63361	3	1086.59	8.72537	19.0667	0
A0SWQ6	Kappa casein (Fragment) OS=Capra hircus OX=9925 GN=CSN3 PE=4 SV=1 - [A0SWQ6_CAPHI]	499.468	49.65	42	1	4	187	7.08594e+07	141	15.971	7.40088
	A2	Sequence	# PSMs	# Proteins	# Protein Groups	Protein Group Accessions	Modifications	ΔCn	Area	q-Value	PEP	XCorr	Charge	MH+ [Da]	ΔM [ppm]	RT [min]	# Missed Cleavages
	High	SPAQTLQWQVLPNTVPAK	108	45	3	A0SWQ6;K0P7C2;A0A0U5A2G6		0	8.9524e+07	0	5.203e-08	5.99349	2	1978.08	1.23923	78.4186	0
	High	YIPIQYVLSR	57	26	2	A0SWQ6;K0P7C2		0	9.06923e+07	0	0.0005586	2.55059	2	1251.71	0.122309	79.784	0
	High	FFDDKIAK	21	26	2	A0SWQ6;K0P7C2		0	3.23619e+07	0	0.02137	2.13607	2	983.52	-0.0105549	34.2141	1
	High	YPSYGLNYYQQRPVALINNQFLPYPYYAKPVAVR	1	15	1	A0SWQ6		0	4.54373e+06	0.005	0.4715	0.98568	4	4066.11	1.73382	98.7584	0
A0A0U5A2G6	Kappa casein (Fragment) OS=Capra hircus OX=9925 PE=4 SV=1 - [A0A0U5A2G6_CAPHI]	388.679	29.75	16	1	2	114	4.71188e+07	121	13.0806	5.69385
	A2	Sequence	# PSMs	# Proteins	# Protein Groups	Protein Group Accessions	Modifications	ΔCn	Area	q-Value	PEP	XCorr	Charge	MH+ [Da]	ΔM [ppm]	RT [min]	# Missed Cleavages
	High	SPAQTLQWQVLPNTVPAK	108	45	3	A0SWQ6;K0P7C2;A0A0U5A2G6		0	8.9524e+07	0	5.203e-08	5.99349	2	1978.08	1.23923	78.4186	0
	High	INNQFLPYPYYAKPVAVR	6	1	1	A0A0U5A2G6		0	4.71366e+06	0	0.002013	2.46455	3	2153.16	0.646726	73.404	0
A0A0P0EVY5	Alpha S1 casein (Fragment) OS=Capra hircus OX=9925 GN=CSN1S1 PE=2 SV=1 - [A0A0P0EVY5_CAPHI]	290.176	16.04	16	4	4	153	3.46682e+07	212	23.9871	5.2749
	A2	Sequence	# PSMs	# Proteins	# Protein Groups	Protein Group Accessions	Modifications	ΔCn	Area	q-Value	PEP	XCorr	Charge	MH+ [Da]	ΔM [ppm]	RT [min]	# Missed Cleavages
	High	KYNVPQLEIVPK	24	5	1	A0A0P0EVY5		0	1.81653e+07	0	0.001652	4.18369	3	1427.83	-0.18048	57.3933	1
	High	FVVAPFPEVFR	62	15	1	A0A0P0EVY5		0	4.48258e+07	0	9.503e-05	3.49771	2	1307.72	0.301434	96.8161	0
	High	YIQKEDVPSER	62	11	1	A0A0P0EVY5		0	2.81831e+06	0	0.0408	2.566	3	1363.68	-0.265207	15.1238	1
	High	YNVPQLEIVPK	5	5	1	A0A0P0EVY5		0	4.10134e+07	0	0.00195	2.04577	2	1299.73	0.656814	71.023	0
B2YKY6	Beta-lactoglobulin (Fragment) OS=Capra hircus OX=9925 GN=BLG PE=3 SV=1 - [B2YKY6_CAPHI]	223.707	43.66	3	5	5	131	2.21646e+07	71	8.19318	5.09717
	A2	Sequence	# PSMs	# Proteins	# Protein Groups	Protein Group Accessions	Modifications	ΔCn	Area	q-Value	PEP	XCorr	Charge	MH+ [Da]	ΔM [ppm]	RT [min]	# Missed Cleavages
	High	TPEVDKEALEK	36	3	1	B2YKY6		0	1.4887e+06	0	0.0001779	3.433	3	1258.65	0.0729178	21.508	1
	High	VLVLDTDYK	23	3	1	B2YKY6		0	2.7611e+07	0	0.002638	2.62202	2	1065.58	-0.231085	53.2437	0
	High	TPEVDKEALEKFDK	2	3	1	B2YKY6		0	2.61111e+07	0	4.426e-05	2.57379	3	1648.84	-0.445198	43.8407	2
	High	VLVLDTDYKK	18	3	1	B2YKY6		0	1.27718e+07	0	0.001606	2.55349	3	1193.69	7.55505	38.7799	1
	High	ALPMHIR	52	3	1	B2YKY6		0	1.04374e+07	0	0.07669	2.06883	2	837.476	0.103559	27.8556	0
A3F9D6	Lactoperoxidase OS=Capra hircus OX=9925 GN=LPO PE=1 SV=1 - [A3F9D6_CAPHI]	188.36	1.83	1	2	2	72	1.25649e+07	712	80.2889	8.1626
	A2	Sequence	# PSMs	# Proteins	# Protein Groups	Protein Group Accessions	Modifications	ΔCn	Area	q-Value	PEP	XCorr	Charge	MH+ [Da]	ΔM [ppm]	RT [min]	# Missed Cleavages
	High	LKTALSSEAPTTR	34	1	1	A3F9D6		0	1.91293e+07	0	3.847e-05	4.48292	3	1374.76	-0.213695	25.1332	1
	High	TALSSEAPTTR	38	1	1	A3F9D6		0	6.00047e+06	0	0.005185	2.93147	2	1133.58	0.123752	18.5636	0
Q95L76	Beta-casein OS=Capra hircus OX=9925 GN=csn2 PE=3 SV=1 - [Q95L76_CAPHI]	173.039	17.04	3	1	5	173	4.40749e+07	223	24.9763	5.35107
	A2	Sequence	# PSMs	# Proteins	# Protein Groups	Protein Group Accessions	Modifications	ΔCn	Area	q-Value	PEP	XCorr	Charge	MH+ [Da]	ΔM [ppm]	RT [min]	# Missed Cleavages
	High	IEKFQSEEQQQTEDELQDK	14	4	2	P33048;Q95L76		0	1.66706e+07	0	1.425e-05	3.99764	3	2352.09	0.693883	41.236	1
	High	VLPVPQKVVPQR	39	2	1	Q95L76		0	4.2315e+07	0	0.0001146	2.97484	3	1359.85	-0.0972789	40.0362	1
	High	KIEKFQSEEQQQTEDELQDK	2	4	2	P33048;Q95L76		0	1.77401e+07	0	0.0001699	2.39832	4	2480.18	-0.479115	36.4144	2
	High	VLPVPQK	102	4	2	P33048;Q95L76		0	6.81895e+07	0	0.06531	1.85539	2	780.498	0.0897738	22.225	0
	High	EMPFPK	16	4	2	P33048;Q95L76		0	2.17202e+07	0	0.2396	1.24969	2	748.37	-0.0971775	35.8307	0
A3EY52	Butyrophilin subfamily 1 member A1 OS=Capra hircus OX=9925 GN=BTN1A1 PE=2 SV=1 - [A3EY52_CAPHI]	103.339	6.46	1	2	2	76	3.04303e+07	526	59.2278	5.21143
	A2	Sequence	# PSMs	# Proteins	# Protein Groups	Protein Group Accessions	Modifications	ΔCn	Area	q-Value	PEP	XCorr	Charge	MH+ [Da]	ΔM [ppm]	RT [min]	# Missed Cleavages
	High	THEGEEFPSMSESRTPDEEGLFTVR	33	1	1	A3EY52		0	3.27873e+07	0	8.775e-07	4.99649	4	2867.28	0.500444	68.657	1
	High	QRRNEFSSK	43	1	1	A3EY52		0	2.80732e+07	0	0.185	1.55609	2	1151.57	-19.3282	23.3797	2
P33048	Beta-casein OS=Capra hircus OX=9925 GN=CSN2 PE=2 SV=1 - [CASB_CAPHI]	82.1963	17.12	3	1	5	136	5.26298e+07	222	24.8492	5.35107
	A2	Sequence	# PSMs	# Proteins	# Protein Groups	Protein Group Accessions	Modifications	ΔCn	Area	q-Value	PEP	XCorr	Charge	MH+ [Da]	ΔM [ppm]	RT [min]	# Missed Cleavages
	High	IEKFQSEEQQQTEDELQDK	14	4	2	P33048;Q95L76		0	1.66706e+07	0	1.425e-05	3.99764	3	2352.09	0.693883	41.236	1
	High	KIEKFQSEEQQQTEDELQDK	2	4	2	P33048;Q95L76		0	1.77401e+07	0	0.0001699	2.39832	4	2480.18	-0.479115	36.4144	2
	High	VLPVPQKAVPQR	2	2	1	P33048		0	6.79797e+07	0	0.04836	2.13052	3	1331.82	0.625644	33.2633	1
	High	VLPVPQK	102	4	2	P33048;Q95L76		0	6.81895e+07	0	0.06531	1.85539	2	780.498	0.0897738	22.225	0
	High	EMPFPK	16	4	2	P33048;Q95L76		0	2.17202e+07	0	0.2396	1.24969	2	748.37	-0.0971775	35.8307	0
B3VHM9	Albumin (Fragment) OS=Capra hircus OX=9925 PE=1 SV=1 - [B3VHM9_CAPHI]	45.2874	2.57	1	1	1	16	1.15838e+07	583	66.2698	5.85889
	A2	Sequence	# PSMs	# Proteins	# Protein Groups	Protein Group Accessions	Modifications	ΔCn	Area	q-Value	PEP	XCorr	Charge	MH+ [Da]	ΔM [ppm]	RT [min]	# Missed Cleavages
	High	KAPQVSTPTLVEISR	16	1	1	B3VHM9		0	1.15838e+07	0	2.383e-05	4.31749	3	1625.92	-0.348924	50.8491	1
A5YVE0	Melanoma-associated antigen-like protein OS=Capra hircus OX=9925 PE=2 SV=1 - [A5YVE0_CAPHI]	34.4644	1.87	1	1	1	31	3.94728e+07	588	63.1005	9.37842
	A2	Sequence	# PSMs	# Proteins	# Protein Groups	Protein Group Accessions	Modifications	ΔCn	Area	q-Value	PEP	XCorr	Charge	MH+ [Da]	ΔM [ppm]	RT [min]	# Missed Cleavages
	High	SSEAVIWEVLR	31	1	1	A5YVE0		0	3.94728e+07	0	0.2091	1.77079	2	1288.7	8.88965	56.9589	0
A5JST2	Serum amyloid A protein OS=Capra hircus OX=9925 PE=2 SV=1 - [A5JST2_CAPHI]	22.8762	45.31	1	2	3	11	1.16194e+07	128	14.2869	6.56592
	A2	Sequence	# PSMs	# Proteins	# Protein Groups	Protein Group Accessions	Modifications	ΔCn	Area	q-Value	PEP	XCorr	Charge	MH+ [Da]	ΔM [ppm]	RT [min]	# Missed Cleavages
	High	LAYNEEQIHKFDK	8	1	1	A0A172PA89		0	7.38743e+06	0	0.195	1.11807	3	1634.79	-16.3126	49.1795	1
Q9TTX1	Pregnancy-associated glycoprotein-5 OS=Capra hircus OX=9925 GN=PAG-5 PE=2 SV=1 - [Q9TTX1_CAPHI]	4.65301	4.21	1	1	1	1	2.02332e+08	206	22.9435	5.22412
	A2	Sequence	# PSMs	# Proteins	# Protein Groups	Protein Group Accessions	Modifications	ΔCn	Area	q-Value	PEP	XCorr	Charge	MH+ [Da]	ΔM [ppm]	RT [min]	# Missed Cleavages
	High	GNYDAAQRGPGGVWAAEVIR	2	1	1	A5JST2		0	1.79512e+07	0	5.473e-07	3.89449	3	2087.04	0.507671	65.0299	1
	High	ADQFANEWGQSGKDPNHFGPADLPDKY	3	1	1	A5JST2		0	15466725	0	0.007021	3.12246	4	3004.35	-0.0876361	71.9909	2
	High	EAGQGAKDMWR	6	3	2	A5JSR9;A5JST2		0	1.44024e+06	0	0.00306	2.30276	3	1248.58	0.352902	20.8433	1
A0A0A0UC47	NLR family, pyrin domain containing 3 OS=Capra hircus OX=9925 GN=NLRP3 PE=2 SV=1 - [A0A0A0UC47_CAPHI]	3.89454	3.8	2	1	1	4	3.85156e+07	974	111.859	6.85889
	A2	Sequence	# PSMs	# Proteins	# Protein Groups	Protein Group Accessions	Modifications	ΔCn	Area	q-Value	PEP	XCorr	Charge	MH+ [Da]	ΔM [ppm]	RT [min]	# Missed Cleavages
	High	DEPEWENTNVSVLSQEESLEEEWmGLLGYLSRISIcR	4	2	1	A0A0A0UC47	M24(Oxidation); C36(Methylthio)	0	3.85156e+07	0.001	0.2914	1.65393	6	4403.06	9.88551	65.8599	1
A9YUB7	Osteopontin OS=Capra hircus OX=9925 GN=OPN PE=2 SV=1 - [A9YUB7_CAPHI]	2.62848	4.69	2	1	1	1	9.52944e+06	277	30.8644	4.53857
	A2	Sequence	# PSMs	# Proteins	# Protein Groups	Protein Group Accessions	Modifications	ΔCn	Area	q-Value	PEP	XCorr	Charge	MH+ [Da]	ΔM [ppm]	RT [min]	# Missed Cleavages
	High	ISHELDSASSEVN	1	2	1	A9YUB7		0	9.52944e+06	0	0.1388	2.62848	2	1387.63	0.235964	29.7119	0
G1DG06	Heat shock 70 kDa protein 12A OS=Capra hircus OX=9925 GN=HSPA12A PE=2 SV=1 - [G1DG06_CAPHI]	1.84616	2.96	1	1	1	42	7.72753e+07	676	74.1751	8.35303
	A2	Sequence	# PSMs	# Proteins	# Protein Groups	Protein Group Accessions	Modifications	ΔCn	Area	q-Value	PEP	XCorr	Charge	MH+ [Da]	ΔM [ppm]	RT [min]	# Missed Cleavages
	Medium	DKQEGSVVmFGGVDHR	1	1	1	Q9TTX1	M9(Oxidation)	0	2.02332e+08	0	0.0941	2.42214	3	2278.09	-8.19319	69.6401	0
Q9TTX3	Pregnancy-associated glycoprotein-3 OS=Capra hircus OX=9925 GN=PAG-3 PE=2 SV=1 - [Q9TTX3_CAPHI]	1.01951	7.89	25	2	2	5	3.9677e+06	380	41.9409	5.90967
	A2	Sequence	# PSMs	# Proteins	# Protein Groups	Protein Group Accessions	Modifications	ΔCn	Area	q-Value	PEP	XCorr	Charge	MH+ [Da]	ΔM [ppm]	RT [min]	# Missed Cleavages
	High	GGGDGGSSRDTVGGGVAQAK	42	1	1	G1DG06		0	7.72753e+07	0	0.217	1.84616	2	1732.82	-3.04122	43.6276	1
T2B8G6	Truncated stem cell factor 2a OS=Capra hircus OX=9925 GN=SCF PE=2 SV=1 - [T2B8G6_CAPHI]	0	4.97	4	1	1	1	1.72964e+06	181	20.5925	6.20166
	A2	Sequence	# PSMs	# Proteins	# Protein Groups	Protein Group Accessions	Modifications	ΔCn	Area	q-Value	PEP	XCorr	Charge	MH+ [Da]	ΔM [ppm]	RT [min]	# Missed Cleavages
	Medium	KSSKSPEPR	1	4	1	T2B8G6		0	1.72964e+06	0.035	0.6114	0.496667	2	1015.54	-14.0471	18.6285	2
H9B8T9	Cathepsin B OS=Capra hircus OX=9925 PE=2 SV=1 - [H9B8T9_CAPHI]	0	2.99	1	1	1	32	9.67367e+07	335	36.7572	6.02393
	A2	Sequence	# PSMs	# Proteins	# Protein Groups	Protein Group Accessions	Modifications	ΔCn	Area	q-Value	PEP	XCorr	Charge	MH+ [Da]	ΔM [ppm]	RT [min]	# Missed Cleavages
	High	LcGAILGGPK	32	1	1	H9B8T9	C2(Methylthio)	0	9.67367e+07	0	0.1779	0.701171	2	974.534	18.2773	22.8496	0
A1E461	Zinc-finger protein ubi-d4 OS=Capra hircus OX=9925 PE=2 SV=1 - [A1E461_CAPHI]	0	9.97	1	1	1	2	2.55575e+07	391	44.1572	6.32861
	A2	Sequence	# PSMs	# Proteins	# Protein Groups	Protein Group Accessions	Modifications	ΔCn	Area	q-Value	PEP	XCorr	Charge	MH+ [Da]	ΔM [ppm]	RT [min]	# Missed Cleavages
	High	NRPGLSYHYAHSHLAEEEGEDKEDSQPPTPVSQRSEEQK	2	1	1	A1E461		0	2.55575e+07	0.003	0.4367	0.684081	6	4462.06	0.616941	67.3499	2
D3K382	Protein disulfide-isomerase OS=Capra hircus OX=9925 GN=Pdia3 PE=2 SV=1 - [D3K382_CAPHI]	0	3.37	1	1	1	3	3.16166e+07	505	56.9799	6.65381
	A2	Sequence	# PSMs	# Proteins	# Protein Groups	Protein Group Accessions	Modifications	ΔCn	Area	q-Value	PEP	XCorr	Charge	MH+ [Da]	ΔM [ppm]	RT [min]	# Missed Cleavages
	High	QAGPASVPLKSEEEFEK	3	1	1	D3K382		0	3.16166e+07	0.005	0.4652	0.52987	3	1845.89	-17.6426	60.3682	1
A5YVD9	45 kDa calcium-binding protein OS=Capra hircus OX=9925 GN=SDF4 PE=2 SV=1 - [CAB45_CAPHI]	0	5.35	1	1	1	1	2.09085e+07	355	41.0501	4.90674
	A2	Sequence	# PSMs	# Proteins	# Protein Groups	Protein Group Accessions	Modifications	ΔCn	Area	q-Value	PEP	XCorr	Charge	MH+ [Da]	ΔM [ppm]	RT [min]	# Missed Cleavages
	Medium	WDLNIDEETQEVLENLKDR	1	1	1	A5YVD9		0	2.09085e+07	0.043	0.6372	0.426352	3	2359.16	5.95439	72.6783	1
Q5VI41	Integrin beta-2 OS=Capra hircus OX=9925 GN=ITGB2 PE=2 SV=1 - [ITB2_CAPHI]	0	1.3	1	1	1	9	5.25457e+07	770	84.3358	6.60986
	A2	Sequence	# PSMs	# Proteins	# Protein Groups	Protein Group Accessions	Modifications	ΔCn	Area	q-Value	PEP	XCorr	Charge	MH+ [Da]	ΔM [ppm]	RT [min]	# Missed Cleavages
	High	LRNPcPNKEK	9	1	1	Q5VI41	C5(Methylthio)	0	5.25457e+07	0.001	0.3609	0.443062	2	1244.6	-18.8759	29.5833	2
O02828	Microtubule-associated protein tau OS=Capra hircus OX=9925 GN=MAPT PE=2 SV=3 - [TAU_CAPHI]	0	4.96	1	1	1	1	1.31629e+07	403	41.8222	8.93896
	A2	Sequence	# PSMs	# Proteins	# Protein Groups	Protein Group Accessions	Modifications	ΔCn	Area	q-Value	PEP	XCorr	Charge	MH+ [Da]	ΔM [ppm]	RT [min]	# Missed Cleavages
	Medium	VQSKIGSLDNITHVPGGGNK	1	1	1	O02828		0	1.31629e+07	0.042	0.6338	0.393737	2	2021.08	3.16098	99.5174	1
A0A0F6R9Z5	Peroxisome proliferator-activated receptor gamma OS=Capra hircus OX=9925 GN=PPARG PE=2 SV=1 - [A0A0F6R9Z5_CAPHI]	0	8	6	1	1	4	4.7205e+07	475	54.3116	6.53662
	A2	Sequence	# PSMs	# Proteins	# Protein Groups	Protein Group Accessions	Modifications	ΔCn	Area	q-Value	PEP	XCorr	Charge	MH+ [Da]	ΔM [ppm]	RT [min]	# Missed Cleavages
	High	VEPVSPPYYSEKTQLYSKPHEEPSNSLmAIEcRVcGDK	1	6	1	A0A0F6R9Z5	M28(Oxidation); C32(Methylthio); C35(Methylthio)	0	3.1075e+07	0.002	0.3755	1.45514	6	4419.05	9.18146	62.6081	2
	Medium	VEPVSPPYYSEKTQLYSKPHEEPSNSLMAIEcRVcGDK	3	6	1	A0A0F6R9Z5	C32(Methylthio); C35(Methylthio)	0	4.7205e+07	0.02	0.5719	1.03397	5	4403.05	8.09072	66.1897	2
Q2KKJ5	Pregnancy-associated glycoprotein 12 OS=Capra hircus OX=9925 PE=2 SV=1 - [Q2KKJ5_CAPHI]	0	3.68	1	1	1	1	3.26959e+06	380	42.4697	7.47412
	A2	Sequence	# PSMs	# Proteins	# Protein Groups	Protein Group Accessions	Modifications	ΔCn	Area	q-Value	PEP	XCorr	Charge	MH+ [Da]	ΔM [ppm]	RT [min]	# Missed Cleavages
	Medium	KTLSGKHMLNNFLK	1	1	1	Q2KKJ5		0	3.26959e+06	0.036	0.6179	0.382476	2	1630.92	6.88985	90.9822	2
I1ST03	C-kit receptor (Fragment) OS=Capra hircus OX=9925 PE=4 SV=1 - [I1ST03_CAPHI]	0	5.08	4	1	1	4	5.44202e+06	197	22.0284	8.71924
	A2	Sequence	# PSMs	# Proteins	# Protein Groups	Protein Group Accessions	Modifications	ΔCn	Area	q-Value	PEP	XCorr	Charge	MH+ [Da]	ΔM [ppm]	RT [min]	# Missed Cleavages
	High	SmLSKKFTLK	4	4	1	I1ST03	M2(Oxidation)	0	5.44202e+06	0	0.2826	0.464258	2	1198.67	-15.5957	50.2447	2
J7IJ58	Necdin OS=Capra hircus OX=9925 GN=NDN PE=4 SV=1 - [J7IJ58_CAPHI]	0	4.92	2	1	1	1	2.46018e+07	325	36.5578	8.74854
	A2	Sequence	# PSMs	# Proteins	# Protein Groups	Protein Group Accessions	Modifications	ΔCn	Area	q-Value	PEP	XCorr	Charge	MH+ [Da]	ΔM [ppm]	RT [min]	# Missed Cleavages
	Medium	EITKmQIMEFLARVFK	1	2	1	J7IJ58	M5(Oxidation)	0	2.46018e+07	0.04	0.6277	1.05669	3	2000.06	-6.94298	78.8878	2
A0A023NEI1	NADH-ubiquinone oxidoreductase chain 4 (Fragment) OS=Capra hircus OX=9925 GN=ND4 PE=3 SV=1 - [A0A023NEI1_CAPHI]	0	6.26	38	1	1	1		431	48.5525	9.26123
	A2	Sequence	# PSMs	# Proteins	# Protein Groups	Protein Group Accessions	Modifications	ΔCn	Area	q-Value	PEP	XCorr	Charge	MH+ [Da]	ΔM [ppm]	RT [min]	# Missed Cleavages
	High	ENALMSLHMLPLLLLSLNPKIILGPLY	1	38	1	A0A023NEI1		0	0	0.004	0.4504	0.248333	2	3016.73	-0.688151	174.746	1
F2XX66	Prolactin receptor (Fragment) OS=Capra hircus OX=9925 GN=PrlR PE=2 SV=1 - [F2XX66_CAPHI]	0	3.45	1	1	1	2	1.62848e+07	551	62.0368	5.38916
	A2	Sequence	# PSMs	# Proteins	# Protein Groups	Protein Group Accessions	Modifications	ΔCn	Area	q-Value	PEP	XCorr	Charge	MH+ [Da]	ΔM [ppm]	RT [min]	# Missed Cleavages
	High	VTDSNILVLIPDPQAQKKK	2	1	1	F2XX66		0	1.62848e+07	0.001	0.3642	0.329056	2	2107.23	10.531	121.707	2
G4VXK5	Peroxisome proliferator-activated receptor gamma coactivator 1 alpha (Fragment) OS=Capra hircus OX=9925 GN=PPARGC1A PE=2 SV=1 - [G4VXK5_CAPHI]	0	3.76	1	1	1	1		772	87.4785	6.7417
	A2	Sequence	# PSMs	# Proteins	# Protein Groups	Protein Group Accessions	Modifications	ΔCn	Area	q-Value	PEP	XCorr	Charge	MH+ [Da]	ΔM [ppm]	RT [min]	# Missed Cleavages
	Medium	DRFEVFGEIEEcTVNLRDDGDSYGFITYR	1	1	1	G4VXK5	C12(Methylthio)	0	0	0.02	0.5695	0.248333	2	3491.59	12.2528	165.613	2
Q64M73	PFOXic protein (Fragment) OS=Capra hircus OX=9925 GN=PFOXic PE=4 SV=1 - [Q64M73_CAPHI]	0	16.82	2	1	1	1	10444422	107	12.0931	8.51416
	A2	Sequence	# PSMs	# Proteins	# Protein Groups	Protein Group Accessions	Modifications	ΔCn	Area	q-Value	PEP	XCorr	Charge	MH+ [Da]	ΔM [ppm]	RT [min]	# Missed Cleavages
	High	QGSPKLTSLNTILHPPLK	1	2	1	Q64M73		0	10444422	0	0.1944	0.531775	3	1944.11	-9.12078	60.7817	1
G1DG38	Nucleolar and coiled-body phosphoprotein 1 OS=Capra hircus OX=9925 GN=NOLC1 PE=2 SV=1 - [G1DG38_CAPHI]	0	0.86	1	1	1	1	4.6136e+06	699	73.4266	9.5249
	A2	Sequence	# PSMs	# Proteins	# Protein Groups	Protein Group Accessions	Modifications	ΔCn	Area	q-Value	PEP	XCorr	Charge	MH+ [Da]	ΔM [ppm]	RT [min]	# Missed Cleavages
	Medium	KRGSYR	1	1	1	G1DG38		0	4.6136e+06	0.047	0.6436	0.495957	2	766.445	16.4843	27.6279	2
E9NST4	Beta-galactosamide alpha-2,6-sialyltranferase 1 OS=Capra hircus OX=9925 GN=ST6GAL1 PE=2 SV=1 - [E9NST4_CAPHI]	0	4.2	1	1	1	1	1.02813e+07	405	46.1754	8.88037
	A2	Sequence	# PSMs	# Proteins	# Protein Groups	Protein Group Accessions	Modifications	ΔCn	Area	q-Value	PEP	XCorr	Charge	MH+ [Da]	ΔM [ppm]	RT [min]	# Missed Cleavages
	Medium	AGPWGRcAVVSSAGSLK	1	1	1	E9NST4	C7(Methylthio)	0	1.02813e+07	0.016	0.556	0.793704	3	1691.85	7.48264	56.2051	1
I1Z736	Mitochondrial succinate dehydrogenase [ubiquinone] iron-sulfur subunit (Fragment) OS=Capra hircus OX=9925 GN=SDHB PE=2 SV=1 - [I1Z736_CAPHI]	0	10	1	1	1	4	7.93035e+07	90	10.3589	8.47021
	A2	Sequence	# PSMs	# Proteins	# Protein Groups	Protein Group Accessions	Modifications	ΔCn	Area	q-Value	PEP	XCorr	Charge	MH+ [Da]	ΔM [ppm]	RT [min]	# Missed Cleavages
	High	KMMATYKEK	4	1	1	I1Z736		0	7.93035e+07	0.005	0.4702	0.629762	2	1129.58	6.8429	40.8556	2
G3ELM1	Beta-actin (Fragment) OS=Capra hircus OX=9925 GN=ACTB PE=3 SV=1 - [G3ELM1_CAPHI]	0	4.14	2	1	1	8	975651	169	18.9364	5.37646
	A2	Sequence	# PSMs	# Proteins	# Protein Groups	Protein Group Accessions	Modifications	ΔCn	Area	q-Value	PEP	XCorr	Charge	MH+ [Da]	ΔM [ppm]	RT [min]	# Missed Cleavages
	High	IIAPPER	8	2	1	G3ELM1		0	975651	0	0.2329	1.25498	2	795.478	6.64556	21.5887	0
G1DG26	WD repeat-containing protein 24 OS=Capra hircus OX=9925 GN=WDR24 PE=2 SV=1 - [G1DG26_CAPHI]	0	1.65	1	1	1	41	6.17116e+07	790	87.3707	6.75635
	A2	Sequence	# PSMs	# Proteins	# Protein Groups	Protein Group Accessions	Modifications	ΔCn	Area	q-Value	PEP	XCorr	Charge	MH+ [Da]	ΔM [ppm]	RT [min]	# Missed Cleavages
	High	mVKVWDMATHRAK	41	1	1	G1DG26	M1(Oxidation)	0	6.17116e+07	0.001	0.3697	1.47133	2	1588.79	-14.1327	82.0826	2
G1DFS2	Thiopurine S-methyltransferase OS=Capra hircus OX=9925 GN=TPMT PE=2 SV=1 - [G1DFS2_CAPHI]	0	8.98	1	1	1	1	2.58716e+07	245	28.2883	6.16357
	A2	Sequence	# PSMs	# Proteins	# Protein Groups	Protein Group Accessions	Modifications	ΔCn	Area	q-Value	PEP	XCorr	Charge	MH+ [Da]	ΔM [ppm]	RT [min]	# Missed Cleavages
	Medium	mADTRAVLDSEEYPDTEVQKDR	1	1	1	G1DFS2	M1(Oxidation)	0	2.58716e+07	0.026	0.5901	0.248	3	2584.23	18.3222	83.797	2
G1DFX5	Solute carrier family 5 member 11 OS=Capra hircus OX=9925 GN=SLC5A11 PE=2 SV=1 - [G1DFX5_CAPHI]	0	6.08	1	1	1	1	3.33092e+06	674	73.8738	7.75244
	A2	Sequence	# PSMs	# Proteins	# Protein Groups	Protein Group Accessions	Modifications	ΔCn	Area	q-Value	PEP	XCorr	Charge	MH+ [Da]	ΔM [ppm]	RT [min]	# Missed Cleavages
	Medium	GLMMAVmVAALTSSLPSIFNSASTIFTmDLWNHLRPRASEK	1	1	1	G1DFX5	M7(Oxidation); M28(Oxidation)	0	3.33092e+06	0.047	0.6437	0.364018	6	4526.28	2.20713	105.944	1
G8FSB6	BCL2-associated X protein (Fragment) OS=Capra hircus OX=9925 GN=BAX PE=2 SV=1 - [G8FSB6_CAPHI]	0	15.07	3	1	1	3	3.94728e+07	73	8.27238	8.88037
	A2	Sequence	# PSMs	# Proteins	# Protein Groups	Protein Group Accessions	Modifications	ΔCn	Area	q-Value	PEP	XCorr	Charge	MH+ [Da]	ΔM [ppm]	RT [min]	# Missed Cleavages
	High	ALcTKVPELIR	3	3	1	G8FSB6	C3(Methylthio)	0	3.94728e+07	0.006	0.4744	1.58932	2	1288.7	-8.37203	57.0202	1
I6W6Y7	Troponin I OS=Capra hircus OX=9925 GN=TNNI1 PE=2 SV=1 - [I6W6Y7_CAPHI]	0	11.76	2	2	2	33	7.24991e+07	187	21.6216	9.65674
	A2	Sequence	# PSMs	# Proteins	# Protein Groups	Protein Group Accessions	Modifications	ΔCn	Area	q-Value	PEP	XCorr	Charge	MH+ [Da]	ΔM [ppm]	RT [min]	# Missed Cleavages
	High	mPEVERKPK	20	2	1	I6W6Y7	M1(Oxidation)	0	7.93035e+07	0	0.2667	0.5653	2	1129.58	-19.0509	40.7996	1
	High	NVEAMSGmEGRKK	13	1	1	I6W6Y7	M8(Oxidation)	0	6.56947e+07	0.002	0.4322	0.99708	2	1452.72	15.9316	47.1055	2
G1DGG1	Mitochondrial 10 kDa heat shock protein OS=Capra hircus OX=9925 GN=HSPE1 PE=2 SV=1 - [G1DGG1_CAPHI]	0	12.75	1	1	1	1	2.80192e+07	102	10.8788	8.33838
	A2	Sequence	# PSMs	# Proteins	# Protein Groups	Protein Group Accessions	Modifications	ΔCn	Area	q-Value	PEP	XCorr	Charge	MH+ [Da]	ΔM [ppm]	RT [min]	# Missed Cleavages
	High	KFPPLLDRVFVEK	1	1	1	G1DGG1		0	2.80192e+07	0.009	0.5062	0.996492	3	1587.91	-7.41582	56.1274	2
I1SKJ7	Mitochondrial sulfite oxidase OS=Capra hircus OX=9925 PE=2 SV=1 - [I1SKJ7_CAPHI]	0	1.64	1	1	1	3	3.70218e+06	488	53.8109	5.57959
	A2	Sequence	# PSMs	# Proteins	# Protein Groups	Protein Group Accessions	Modifications	ΔCn	Area	q-Value	PEP	XCorr	Charge	MH+ [Da]	ΔM [ppm]	RT [min]	# Missed Cleavages
	High	ARKAWAWR	3	1	1	I1SKJ7		0	3.70218e+06	0	0.2056	1.21293	2	1044.59	8.48978	59.3008	2
A0A075D2D5	Capra hircus Akirin 2 mRNA OS=Capra hircus OX=9925 PE=2 SV=1 - [A0A075D2D5_CAPHI]	0	21.88	1	1	1	1	9.29417e+07	192	21.5959	8.73389
	A2	Sequence	# PSMs	# Proteins	# Protein Groups	Protein Group Accessions	Modifications	ΔCn	Area	q-Value	PEP	XCorr	Charge	MH+ [Da]	ΔM [ppm]	RT [min]	# Missed Cleavages
	High	RHLETSFQQTDPccTSDAQPHAFLLSGPASPGTPSGTSSPLK	1	1	1	A0A075D2D5	C13(Methylthio); C14(Methylthio)	0	9.29417e+07	0.006	0.4723	1.06944	6	4446.07	9.1017	70.4672	1
M9UU16	Insulin-like growth factor binding protein 5 OS=Capra hircus OX=9925 GN=IGFBP-5 PE=2 SV=1 - [M9UU16_CAPHI]	0	9.19	1	1	1	78	8.00797e+08	272	30.3719	8.17725
	A2	Sequence	# PSMs	# Proteins	# Protein Groups	Protein Group Accessions	Modifications	ΔCn	Area	q-Value	PEP	XCorr	Charge	MH+ [Da]	ΔM [ppm]	RT [min]	# Missed Cleavages
	High	IAERDSREHEEPTTSEMAEETYSPK	78	1	1	M9UU16		0	8.00797e+08	0	0.2022	0.890262	4	2922.3	-0.620553	64.3058	2
J7F5B7	Alpha-mannosidase OS=Capra hircus OX=9925 GN=MAN2B1 PE=2 SV=1 - [J7F5B7_CAPHI]	0	1.4	1	1	1	21	1.45466e+07	999	112.758	8.30908
	A2	Sequence	# PSMs	# Proteins	# Protein Groups	Protein Group Accessions	Modifications	ΔCn	Area	q-Value	PEP	XCorr	Charge	MH+ [Da]	ΔM [ppm]	RT [min]	# Missed Cleavages
	High	KVRETALQMEQVWR	21	1	1	J7F5B7		0	1.45466e+07	0	0.2792	1.02468	3	1773.95	2.801	50.9421	2
E1CEV5	Vomeronasal type-1 receptor (Fragment) OS=Capra hircus OX=9925 GN=goatv1r30 PE=3 SV=1 - [E1CEV5_CAPHI]	0	6.41	1	1	1	96	1.35013e+07	312	33.9477	9.5542
	A2	Sequence	# PSMs	# Proteins	# Protein Groups	Protein Group Accessions	Modifications	ΔCn	Area	q-Value	PEP	XCorr	Charge	MH+ [Da]	ΔM [ppm]	RT [min]	# Missed Cleavages
	High	QRVQNVHGINGSSISSAESR	96	1	1	E1CEV5		0	1.35013e+07	0	0.2319	1.62719	4	2126.1	11.9055	14.193	1
G1DFW9	RNA-binding motif protein 17 OS=Capra hircus OX=9925 GN=RBM17 PE=2 SV=1 - [G1DFW9_CAPHI]	0	2.74	1	1	1	2	9.04224e+06	401	44.2998	8.63135
	A2	Sequence	# PSMs	# Proteins	# Protein Groups	Protein Group Accessions	Modifications	ΔCn	Area	q-Value	PEP	XCorr	Charge	MH+ [Da]	ΔM [ppm]	RT [min]	# Missed Cleavages
	Medium	KDRHEASGISR	2	1	1	G1DFW9		0	9.04224e+06	0.014	0.537	0.701159	2	1255.66	11.539	48.9571	2
H9TL02	IRF3 (Fragment) OS=Capra hircus OX=9925 GN=IRF3 PE=2 SV=1 - [H9TL02_CAPHI]	0	7.72	1	1	1	1	2.22155e+07	298	32.8961	4.81787
	A2	Sequence	# PSMs	# Proteins	# Protein Groups	Protein Group Accessions	Modifications	ΔCn	Area	q-Value	PEP	XCorr	Charge	MH+ [Da]	ΔM [ppm]	RT [min]	# Missed Cleavages
	High	IYEFVNSGVRDIPETDTAQDNGR	1	1	1	H9TL02		0	2.22155e+07	0.008	0.4988	0.917841	4	2596.23	1.85238	40.7304	1
A5YM38	Hexosyltransferase (Fragment) OS=Capra hircus OX=9925 GN=b3GalT2 PE=3 SV=1 - [A5YM38_CAPHI]	0	2.85	1	1	1	10	1.66968e+07	386	44.8308	9.30518
	A2	Sequence	# PSMs	# Proteins	# Protein Groups	Protein Group Accessions	Modifications	ΔCn	Area	q-Value	PEP	XCorr	Charge	MH+ [Da]	ΔM [ppm]	RT [min]	# Missed Cleavages
	High	GYAPNRNKDSK	10	1	1	A5YM38		0	1.66968e+07	0.001	0.3321	1.29716	2	1249.64	8.53397	46.3958	2
K9MM29	Insulin-like growth factor binding protein 6 OS=Capra hircus OX=9925 GN=IGFBP6 PE=2 SV=1 - [K9MM29_CAPHI]	0	4.24	1	1	1	2	2.6545e+06	236	24.872	8.41162
	A2	Sequence	# PSMs	# Proteins	# Protein Groups	Protein Group Accessions	Modifications	ΔCn	Area	q-Value	PEP	XCorr	Charge	MH+ [Da]	ΔM [ppm]	RT [min]	# Missed Cleavages
	High	ARTPSGENPK	2	1	1	K9MM29		0	2.6545e+06	0.002	0.4314	0.534714	3	1056.54	-5.42387	24.258	1
G1DGA2	Galactosylgalactosylxylosylprotein 3-beta-glucuronosyltransferase OS=Capra hircus OX=9925 GN=B3GAT3 PE=2 SV=1 - [G1DGA2_CAPHI]	0	4.48	1	1	1	6	3.39299e+06	335	36.8426	9.42236
	A2	Sequence	# PSMs	# Proteins	# Protein Groups	Protein Group Accessions	Modifications	ΔCn	Area	q-Value	PEP	XCorr	Charge	MH+ [Da]	ΔM [ppm]	RT [min]	# Missed Cleavages
	High	GHLESSLLSRLVDPK	6	1	1	G1DGA2		0	3.39299e+06	0	0.2535	0.546381	2	1650.93	7.38477	95.5016	1
A0A1B1SDL0	PRDM9 (Fragment) OS=Capra hircus OX=9925 GN=PRDM9 PE=4 SV=1 - [A0A1B1SDL0_CAPHI]	0	8.93	1	1	1	9	1.27006e+07	224	26.262	9.67139
	A2	Sequence	# PSMs	# Proteins	# Protein Groups	Protein Group Accessions	Modifications	ΔCn	Area	q-Value	PEP	XCorr	Charge	MH+ [Da]	ΔM [ppm]	RT [min]	# Missed Cleavages
	High	THTGEKPYVcREcGRcFSDK	9	1	1	A0A1B1SDL0	C10(Methylthio); C13(Methylthio); C16(Methylthio)	0	1.27006e+07	0.003	0.4438	0.440028	3	2454.03	15.0537	48.5669	2
A0A109XWH9	DNA meiotic recombinase 1 transcript variant OS=Capra hircus OX=9925 GN=DMC1 PE=2 SV=1 - [A0A109XWH9_CAPHI]	0	4.36	2	1	1	12	2.80192e+07	298	32.7417	5.71924
	A2	Sequence	# PSMs	# Proteins	# Protein Groups	Protein Group Accessions	Modifications	ΔCn	Area	q-Value	PEP	XCorr	Charge	MH+ [Da]	ΔM [ppm]	RT [min]	# Missed Cleavages
	High	QQKLAQmLSRLQK	12	2	1	A0A109XWH9	M7(Oxidation)	0	2.80192e+07	0	0.2442	1.71046	3	1587.91	8.38011	55.8606	2
A0A142BWQ6	Methylcytosine dioxygenase isoform X1 OS=Capra hircus OX=9925 GN=TET1 PE=2 SV=1 - [A0A142BWQ6_CAPHI]	0	2.49	1	2	2	2	1.97558e+07	2168	239.527	8.01611
	A2	Sequence	# PSMs	# Proteins	# Protein Groups	Protein Group Accessions	Modifications	ΔCn	Area	q-Value	PEP	XCorr	Charge	MH+ [Da]	ΔM [ppm]	RT [min]	# Missed Cleavages
	High	VLKADFDNKLVNGPK	1	1	1	A0A142BWQ6		0	996100	0.005	0.4663	0.27725	2	1657.9	-16.7004	84.735	2
	Medium	KPGFNcKSFPDPVNcNSNSHTSVHNESDQPKSLEIIANR	1	1	1	A0A142BWQ6	C6(Methylthio); C15(Methylthio)	0	3.85156e+07	0.048	0.6474	1.02607	6	4403.06	11.2341	65.4276	2
A0A172PA89	Serine/threonine-protein kinase TBK1 OS=Capra hircus OX=9925 GN=TBK1 PE=2 SV=1 - [A0A172PA89_CAPHI]	0	1.78	1	1	1	8	7.38743e+06	729	83.5527	6.78564
	A2	Sequence	# PSMs	# Proteins	# Protein Groups	Protein Group Accessions	Modifications	ΔCn	Area	q-Value	PEP	XCorr	Charge	MH+ [Da]	ΔM [ppm]	RT [min]	# Missed Cleavages
	High	AGDWSVR	2	2	1	Q9TTX3		0	3.71273e+06	0	0.0001296	2.42483	2	1015.58	-0.477474	53.946	0
	High	DSNVTIVPLRNMR	1	1	1	Q9TTX3		0	4.22266e+06	0	0.0003679	1.85167	2	2007.89	0.715948	88.9313	0
Q9TTX0	Pregnancy-associated glycoprotein-6 OS=Capra hircus OX=9925 GN=PAG-6 PE=2 SV=1 - [Q9TTX0_CAPHI]	0	0.63	3	1	1	1	9.77171e+06	1750	191.368	6.81494
	A2	Sequence	# PSMs	# Proteins	# Protein Groups	Protein Group Accessions	Modifications	ΔCn	Area	q-Value	PEP	XCorr	Charge	MH+ [Da]	ΔM [ppm]	RT [min]	# Missed Cleavages
	Medium	IKGKVVHDTVR	1	2	1	Q9TTX0		0	9.77171e+06	0	0.07575	1.08912	3	1238.71	1.28898	26.5819	1
